# Supplementary material for: Life cycle inventories of waste management processes
Source: Data Brief. 2018 May 19;19:1441–57. doi: 10.1016/j.dib.2018.05.067 (PMC6139467; doi:10.1016/j.dib.2018.05.067)
Supplement: Supplementary file 2 — Supplementary material [file mmc2.xlsx]

## Sheet: Overview
Life Cycle Inventories of Waste Management Processes
Haupt, M., Kägi, T., Hellweg, S. Life Cycle Inventories of Waste Management Processes. https://doi.org/10.1016/j.dib.2018.05.067
Haupt, M., Kägi, T., Hellweg, S. Modular Life Cycle Assessment of Municipal Solid Waste Management. https://doi.org/10.1016/j.wasman.2018.03.035
Structure:	The inventories are structure according to the table below. Each sheet name equals the material to be treated in the contained datasets
Sources	All references are provided in Haupt et al. (2018) where the datasets are described
material	process	process description	LCI	inventory number
paper (graphical paper and newsprint)	collection	collection of waste paper	new LCI	1				10
	sorting	sorting of waste paper CH	new LCI (same as for cardboard)	9				11
	recycling	paper recycling to secondary fibers for newsprint production CH	new LCI	3				12
	recycling	reuse of waste paper in the production of insulation material CH	new LCI	4				13
	recycling	paper recycling to secondary fibers for newsprint production RER	LCI adapted from ecoinvent	5				14
	substitution	substitution of newsprint from virgin fibers	LCI from ecoinvent	6				15
	substitution	substitution of insulation made from cellulose	LCI adapted from ecoinvent	7				16
board (all types from household)	collection	collection of waste cardboard CH	new LCI	8				17
	sorting	sorting of waste cardboard CH	new LCI	9				18
	recycling	cardboard recycling to secondary fibers for linerboard production CH	new LCI	10				19
	recycling	cardboard recycling to secondary fibers for fluting medium production CH	new LCI	11				20
	recycling	reuse of waste cardboard in the production of insulation material CH	new LCI (same as for paper)	4				21
	recycling	cardboard recycling to secondary fibers for cardboard production RER	LCI adapted from ecoinvent	12				22
	substitution	substitution of corrugated board from virgin fibers	LCI from ecoinvent	13				23
	substitution	substitution of insulation made from cellulose	LCI adapted from ecoinvent	7				24
biogenic waste	collection	collection of biogenic waste CH	new LCI	73				25
	composting	composting of biogenic waste from household	Zschokke and Schleiss (2016)	74				26
	anaerobic digestion	anaerobic digestion of biogenic waste form household	Zschokke and Schleiss (2016)	75				27
	substitution	N fertilizer replaced by compost	LCI from ecoinvent	76				28
	substitution	P fertilizer replaced by compost	LCI from ecoinvent	77				29
	substitution	K fertilizer replaced by compost	LCI from ecoinvent	78				30
	substitution	N fertilizer replaced by liquid digestate	LCI from ecoinvent	79				31
	substitution	P fertilizer replaced by liquid digestate	LCI from ecoinvent	80				32
	substitution	K fertilizer replaced by liquid digestate	LCI from ecoinvent	81				33
	substitution	N fertilizer replaced by solid digestate	LCI from ecoinvent	82				34
	substitution	P fertilizer replaced by solid digestate	LCI from ecoinvent	83				35
	substitution	K fertilizer replaced by solid digestate	LCI from ecoinvent	84				36
	substitution	substitution of natural gas through biogas	LCI from ecoinvent	85				37
	substitution	substitution of peat from compost and digestate	LCI from ecoinvent	86				38
	substitution	substitution of straw from compost and digestate	LCI from ecoinvent	87				39
plastics	collection	collection of post-consumer plastic bottles or mixed plastics at curbside CH	new LCI	22				40
	collection	collection of post-consumer plastic bottles or mixed plastics at collection points CH	new LCI	23				41
	collection	collection of post-consumer plastic bottles or mixed plastics at retailers CH	new LCI	24				42
	sorting	sorting of mixed plastics or plastic bottles CH	new LCI	25				43
	sorting	sorting of mixed plastics or plastic bottles DE	new LCI	26				44
	sorting	sorting of mixed plastics or plastic bottles AT	new LCI	27				45
	recycling	recycling of polyethylene to polyethylene granulate, non-food-grade CH	new LCI	28				46
	recycling	recycling of polyethylene to polyethylene granulate, non-food-grade RER	new LCI	29				47
	substitution	substitution of primary, high impact polystyrene granulates	LCI from ecoinvent	30				48
	substitution	substitution of primary high-density polyethylene granulates	LCI from ecoinvent	31				49
	substitution	substitution of primary low-density polyethylene granulates	LCI from ecoinvent	32				50
	substitution	substitution of primary polypropylene	LCI from ecoinvent	33				51
	substitution	substitution of wood	LCI from ecoinvent	34				52
	substitution	substitution of concrete	LCI from ecoinvent	35				53
PET bottles	collection	collection of waste PET bottles	new LCI	14				54
	sorting	sorting of waste PET bottles (from residues and according to color) CH	new LCI	15				55
	sorting	sorting of waste PET bottles (from residues) and transport for export CH	new LCI	15	+	18		56
	recycling	recycling of PET bottles to PET, bottle-grade CH	new LCI	16				57
	recycling	recycling of PET bottles to PET, amorphous CH	new LCI	17				58
	recycling	recycling of PET bottles to PET, bottle-grade RER	new LCI	18				59
	recycling	recycling of PET bottles to PET, amorphous RER	LCI adapted from ecoinvent	19				60
	substitution	substitution of primary bottle-grade PET granulates	LCI from ecoinvent	20				61
	substitution	substitution of primary amorphous PET granulates	LCI from ecoinvent	21				62
beverage cartons	collection	collection of post-consumer beverage cartons at curbside CH	new LCI	22				63
	collection	collection of post-consumer beverage cartons at collection points CH	new LCI	23				64
	collection	collection of post-consumer beverage cartons at retailers CH	new LCI	24				65
	sorting	sorting of beverage cartons from mixed plastics or plastic bottles CH	new LCI	25				66
	sorting	sorting of beverage cartons from mixed plastics or plastic bottles DE	new LCI	26				67
	sorting	sorting of beverage cartons from mixed plastics or plastic bottles AT	new LCI	27				68
	recycling	recycling of fibers in beverage cartons to linerboard CH	new LCI	50				69
	recycling	recycling of fibers in beverage cartons to linerboard DE	new LCI	51				70
	recycling	recycling of fibers in beverage cartons to linerboard AT	new LCI	52				71
	substitution	substitution of linerboard from primary production	LCI from ecoinvent	53				72
ferrous metals	collection	collection of waste tinplate and aluminum CH	new LCI (same as for tinplate)	40				73
	sorting	sorting of waste tinplate and aluminum CH	new LCI (same as for tinplate)	42				74
	transport	transport of ferrous metals from CH to RER	new LCI	41				75
	recycling	recycling of ferrous scrap to low-alloyed steel in EAF CH	new LCI	47				76
	recycling	recycling of ferrous scrap to low-alloyed steel in EAF RER	LCI from ecoinvent	48				77
	substitution	substitution of primary steel from converter	LCI from ecoinvent	49				78
tinplate	collection	collection of waste tinplate and aluminum CH	new LCI	40				79
	collection	collection of waste tinplate and aluminum and export CH	new LCI	41				80
	sorting	sorting of waste tinplate and aluminum CH	new LCI	42				81
	sorting	sorting of waste tinplate and aluminum RER	new LCI	43				82
	recycling	detinning of waste tinplate CH	new LCI	44				83
	recycling	tin production from concentrate RER	new LCI	45				84
	recycling	recycling of black plate to low-alloyed steel in EAF CH	new LCI (same as steel scrap)	47				85
	substitution	substitution of primary tin	LCI from ecoinvent	46				86
	substitution	substitution of primary steel from converter	LCI from ecoinvent	49				87
aluminum, UBC	collection	collection of waste tinplate and aluminum (mixed) CH	new LCI (same as for tinplate)	40				88
	sorting	sorting of waste tinplate and aluminum CH	new LCI (same as for tinplate)	42				89
	sorting	sorting of waste tinplate and aluminum RER	new LCI (same as for tinplate)	43				90
	recycling	remelting of sorted aluminum to cast aluminum RER	LCI from ecoinvent	36				91
	recycling	remelting of sorted used beverage cans to wrought aluminum RER	LCI from ecoinvent	37				92
	substitution	substitution of primary wrought aluminum from UBC	LCI from ecoinvent	38				93
	substitution	substitution of cast aluminum from mixed post-consumer aluminum	LCI from ecoinvent	39				94
glass	collection	collection of waste packaging glass	new LCI	54				95
	sorting	sorting of waste packaging glass CH	new LCI	55				96
	sorting	sorting of waste packaging glass RER	new LCI	56				97
	recycling	washing of packaging glass for reuse CH	new LCI	57				98
	recycling	recycling of glass to green packaging glass CH	new LCI	58				99
	recycling	recycling of glass to green packaging glass DE	LCI from ecoinvent	59				100
	recycling	production of green packaging glass from primary raw materials CH	new LCI	60				101
	recycling	production of green packaging glass from primary and secondary raw materials CH	new LCI	61				102
	recycling	recycling of glass to foam glass gravel CH	new LCI	62				103
	recycling	recycling of glass to foam glass plates RER	LCI from ecoinvent	63				104
	recycling	recycling of glass to foam glass plates, certified electricity RER	LCI from ecoinvent	64				105
	recycling	recycling of glass to foam glass gravel RER	LCI from ecoinvent	65				106
	recycling	recycling of glass to glass sand CH	new LCI	66				107
	substitution	substitution of average Swiss insulation mix	LCI from ecoinvent	67				108
	substitution	substitution of XPS	LCI from ecoinvent	68				109
	substitution	substitution of green packaging glass made from primary materials	LCI from ecoinvent	69				110
	substitution	substitution of primary foam glass plates RER	LCI from ecoinvent	70				111
	substitution	substitution of foam glass plates from primary and secondary materials	LCI from ecoinvent	71				112
	substitution	substitution of sand by glass sand from cullet	LCI from ecoinvent	72				113
mixed MSW	collection	collection of mixed municipal solid waste from curbside CH	LCI from ecoinvent	88				114
	collection	transport of sorting residues to municipal solid waste incineration CH	LCI from ecoinvent	89				115
	incineration	incineration of various fractions CH	12 LCIs from Boesch et al. (2014)					116
	incineration	incineration of MSW (incl. ash treatments and energy recovery) DE	LCI from ecoinvent	90				117
	bottom ash treatment	advanced bottom ash treatment for various fractions CH	12 LCIs from Boesch et al. (2014)					118
	bottom ash treatment	basic bottom ash treatment for various fractions CH	12 LCIs from Boesch et al. (2014)					119
	fly ash treatment	fly ash in underground deposit	12 LCIs from Boesch et al. (2014)					120
	fly ash treatment	fly ash in residual material landfill (after stabilization with cement)	12 LCIs from Boesch et al. (2014)					121
	fly ash treatment	acid fly ash washing and treatment of hydroxide sludge in Waelz kiln (FLUWA process)	12 LCIs from Boesch et al. (2014)					122
	fly ash treatment	acid fly ash washing and direct zinc electrolysis (FLUREC process)	12 LCIs from Boesch et al. (2014)					123
	heat recovery	flows of recovered heat were integrated in product-process matrix (60 flows)	-	-				124
	electricity recovery	flows of electricity produced were integrated in product-process matrix (60 flows)	-	-				125
	substitution	material substitution according to Boesch et al. (2014)	LCI from ecoinvent	-				126
	substitution	substitution of alternative energy carriers in district heating networks	new LCI	90				127
	substitution	substitution of alternative heating systems	new LCI	91				128
	substitution	substitution of Swiss electricity mix	LCI from ecoinvent	92				129
cement kiln	treatment	use of PE as alternative fuel in cement kiln (clinker production) CH	LCI adapted from ecoinvent	93				130
	substitution	substitution of clinker produced from coal as energy carrier CH	LCI adapted from ecoinvent	94				131
all fractions	building	waste preparation facility	new LCI	95				132

## Sheet: paper
collection of waste paper						1
Short description of process	The dataset starts with the disposal of waste paper at recycling containers or at collection points or at the curbside, and includes the local collection transports and the transportation to the recycling plant.
Functional Unit	1 kg of waste paper at household
Chapter with further description	1.2.
Inputs	subcompartment	amount	unit	basic uncertainty	Pedigree Matrix	Comments
Municipal waste collection service by 21 metric ton lorry {CH}| processing | Alloc Rec, U		0.0251	tkm	0.12	(5, 4, 5, 3, 4)
Transport, freight, lorry 16-32 metric ton, EURO4 {RER}| transport, freight, lorry 16-32 metric ton, EURO4 | Alloc Rec, U		1.3027e-07	tkm	0.12	(5, 4, 5, 3, 4)
Transport, freight train {CH}| market for | Alloc Rec, U		1.97302e-08	tkm	0.12	(5, 4, 5, 3, 4)
sorting of waste paper CH						9
Short description of process	Sorting of 1 kg of waste paper as collected from household. Activity starts with receiving the paper at the sorting facility and ends when sorted fractions are produced.
Functional Unit / Input into process	1 kg of waste paper, collected
Chapter with further description	1.2.
Output of process	0.986 kg paper (collected, sorted)
	Residues: See inventory flows listed
Inputs	subcompartment	amount	unit	basic uncertainty	Pedigree Matrix	Comments
Steel, unalloyed {GLO}| market for | Alloc Rec, U		0.00117073	kg	0.0006	(3,4,5,3,1)
Sheet rolling, steel {GLO}| market for | Alloc Rec, U		0.00117073	kg	0.0006	(3,4,5,3,1)
Waste paper sorting facility {GLO}| market for | Alloc Rec, U		5.9122e-10	p	0.0006	(4,5,5,5,5)
Lubricating oil {GLO}| market for | Alloc Rec, U		1.17073e-05	kg	0.0006	(3,4,5,3,1)
Electricity, medium voltage {CH}| market for | Alloc Rec, U		0.00907317	kWh	0.0006	(4,3,4,3,1)
Heat, central or small-scale, other than natural gas {CH}| market for | Alloc Rec, U		0.0142146	MJ	0.0006	(3,4,5,3,1)
Waste wood, untreated {GLO}| market for | Alloc Rec, U		0.000731707	kg	0.0006	(4,3,4,3,1)	Excluded from Inventory as this waste flow is considered in mass flow analysis
Waste textile, soiled {GLO}| market for | Alloc Rec, U		0.000731707	kg	0.0006	(4,3,4,3,1)	Excluded from Inventory as this waste flow is considered in mass flow analysis
Waste paperboard {CH}| treatment of, municipal incineration with fly ash extraction | Alloc Rec, U		0.00439024	kg	0.0006	(4,3,4,3,1)	Excluded from Inventory as this waste flow is considered in mass flow analysis
Scrap steel {CH}| treatment of, municipal incineration with fly ash extraction | Alloc Rec, U		0.000731707	kg	0.0006	(4,3,4,3,1)	Excluded from Inventory as this waste flow is considered in mass flow analysis
Waste plastic, mixture {GLO}| market for | Alloc Rec, U		0.00939024	kg	0.0006	(4,3,4,3,1)	Excluded from Inventory as this waste flow is considered in mass flow analysis
Waste graphical paper {GLO}| market for | Alloc Rec, U		0.00841463	kg	0.0006	(4,3,4,3,1)	Excluded from Inventory as this waste flow is considered in mass flow analysis
paper recycling to secondary fibers for newsprint production CH						3
Short description of process	This process includes the production of newsprint in Switzerland from waste paper - including wood handling, mechanical pulping and bleaching, deinking of waste paper, paper production, energy production on-site and internal waste water treatment. Not included is the transport of waste paper to the mill. Sorting of the incoming paper and the by-products connected to this has been excluded, since …
Functional Unit / Input into process	1 kg of waste paper collected and sorted
Chapter with further description	1.2.
Output of process	0.75 kg secondary paper fibres
	4.23E-06 kg waste electric and electronic equipment
	2.12E-06 kg waste glass
	2.52E-04 kg waste metals
	1.39E-02 kg mixed residual waste for external treatment
	0.239 kg mixed biogenic waste (treatment in internal furnace)
Inputs	subcompartment	amount	unit	basic uncertainty	Pedigree Matrix	Comments
Electricity, medium voltage {CH}| market for | Alloc Rec, U		0.81299	kWh	0.0006	(2, 1, 1, 1, 1)
Electricity, high voltage {CH}| electricity production, hydro, run-of-river | Alloc Rec, U		0.0152523	kWh	0.0006	(2, 1, 1, 1, 1)
Natural gas, high pressure {CH}| market for | Alloc Rec, U		0.070029	m3	0.0006	(2, 1, 1, 1, 1)
Heavy fuel oil {CH}| market for | Alloc Rec, U		0.00075449	kg	0.0006	(2, 1, 1, 1, 1)
Light fuel oil {CH}| market for | Alloc Rec, U		0.000234777	kg	0.0006	(2, 1, 1, 1, 1)
Waste wood, post-consumer {GLO}| Recycled Content cut-off | Alloc Rec, U		0.0556516	kg	0.0006	(2, 1, 1, 1, 1)
Dummy Sludge from Pulp and Paper		0.0133313	kWh	0.0006	(2, 1, 1, 1, 1)	Dummy flows as no background data is available.
Dummy Biomasse		0.00138236	kWh	0.0006	(2, 1, 1, 1, 1)	Dummy flows as no background data is available.
Pulpwood, softwood, measured as solid wood under bark {CH}| market for | Alloc Rec, U		0.000183405	m3	0.0006	(2, 1, 1, 1, 1)
Waste newspaper {GLO}| market for | Alloc Rec, U		1	kg	0.0006	(2, 1, 1, 1, 1)	Excluded from inventory as input is modeled separately.
Thermo-mechanical pulp {RER}| production | Alloc Rec, U		0.000103487	kg	0.0006	(2, 1, 1, 1, 1)
Fatty acid {GLO}| market for | Alloc Rec, U		0.00167314	kg	0.0006	(2, 1, 1, 1, 1)
Deinking emulsion, in paper production {RER}| production | Alloc Rec, U		0.000253681	kg	0.0006	(2, 1, 1, 1, 1)
Retention aid, for paper production {RER}| production | Alloc Rec, U		6.10715e-05	kg	0.0006	(2, 1, 1, 1, 1)
Neutralising agent, sodium hydroxide-equivalent {GLO}| market for | Alloc Rec, U		0.00198365	kg	0.0006	(2, 1, 1, 1, 1)
Optical brighteners, for paper production {RER}| production | Alloc Rec, U		7.4387e-05	kg	0.0006	(2, 1, 1, 1, 1)
Lime {GLO}| market for | Alloc Rec, U		0.00377408	kg	0.0006	(2, 1, 1, 1, 1)
Malusil {GLO}| market for | Alloc Rec, U		0.00141462	kg	0.0006	(2, 1, 1, 1, 1)
Potato starch {GLO}| market for | Alloc Rec, U		0.000418427	kg	0.0006	(2, 1, 1, 1, 1)
Bentonite {GLO}| market for | Alloc Rec, U		0.00038086	kg	0.0006	(2, 1, 1, 1, 1)
Silica sand {GLO}| market for | Alloc Rec, U		0.00542909	kg	0.0006	(2, 1, 1, 1, 1)
Chemical, inorganic {GLO}| market for chemicals, inorganic | Alloc Rec, U		0.00580304	kg	0.0006	(2, 1, 1, 1, 1)
Chemical, organic {GLO}| market for | Alloc Rec, U		0.00392322	kg	0.0006	(2, 1, 1, 1, 1)
Hydrogen peroxide, without water, in 50% solution state {GLO}| market for | Alloc Rec, U		0.00993262	kg	0.0006	(2, 1, 1, 1, 1)
Sodium dithionite, anhydrous {GLO}| market for | Alloc Rec, U		0.00185096	kg	0.0006	(2, 1, 1, 1, 1)
Sodium hydroxide, without water, in 50% solution state {GLO}| market for | Alloc Rec, U		0.00595647	kg	0.0006	(2, 1, 1, 1, 1)
Urea, as N {GLO}| market for | Alloc Rec, U		0.001071	kg	0.0006	(2, 1, 1, 1, 1)
Aluminium sulfate, powder {GLO}| market for | Alloc Rec, U		0.00146903	kg	0.0006	(2, 1, 1, 1, 1)
DTPA, diethylenetriaminepentaacetic acid {GLO}| market for | Alloc Rec, U		0.000436895	kg	0.0006	(2, 1, 1, 1, 1)
EDTA, ethylenediaminetetraacetic acid {GLO}| market for | Alloc Rec, U		0.000314752	kg	0.0006	(2, 1, 1, 1, 1)
Naphtha {RER}| market for | Alloc Rec, U		6.19892e-05	kg	0.0006	(2, 1, 1, 1, 1)
Nitrogen, liquid {RER}| market for | Alloc Rec, U		8.92579e-05	kg	0.0006	(2, 1, 1, 1, 1)
Phosphoric acid, industrial grade, without water, in 85% solution state {GLO}| market for | Alloc Rec, U		5.734e-05	kg	0.0006	(2, 1, 1, 1, 1)
Phosphorus, white, liquid {GLO}| market for | Alloc Rec, U		1.40934e-05	kg	0.0006	(2, 1, 1, 1, 1)
Polyacrylamide {GLO}| market for | Alloc Rec, U		0.000275852	kg	0.0006	(2, 1, 1, 1, 1)
Sodium hypochlorite, without water, in 15% solution state {GLO}| market for | Alloc Rec, U		5.88897e-05	kg	0.0006	(2, 1, 1, 1, 1)
Sodium silicate, solid {GLO}| market for | Alloc Rec, U		0.00336787	kg	0.0006	(2, 1, 1, 1, 1)
Sodium silicate, spray powder, 80% {GLO}| market for | Alloc Rec, U		0.00783122	kg	0.0006	(2, 1, 1, 1, 1)
Sulfur dioxide, liquid {RER}| market for | Alloc Rec, U		0.00217635	kg	0.0006	(2, 1, 1, 1, 1)
Sulfuric acid {RER}| production | Alloc Rec, U		0.000184989	kg	0.0006	(2, 1, 1, 1, 1)
Paper mill, integrated {GLO}| market for | Alloc Rec, U		4.64594e-11	p	0.0006	(4, 5, 5, 5, 5)
Transport, freight train {CH}| market for | Alloc Rec, U		1.97302e-08	tkm	0.12	(3, 2, 3, 2, 2)
Transport, freight, lorry >32 metric ton, EURO4 {RER}| transport, freight, lorry >32 metric ton, EURO4 | Alloc Rec, U		1.3027e-07	tkm	0.12	(3, 2, 3, 2, 2)
Waste to treatment
Ash from deinking sludge {CH}| treatment of, residual material landfill | Alloc Rec, U		-0.0116098	kg	0.0006	(2, 1, 1, 1, 1)
Bilge oil {GLO}| market for | Alloc Rec, U		-6.62729e-06	kg	0.0006	(2, 1, 1, 1, 1)
Inert waste, for final disposal {CH}| treatment of inert waste, inert material landfill | Alloc Rec, U		-0.00169971	kg	0.0006	(2, 1, 1, 1, 1)
Wood ash mixture, pure {CH}| treatment of, sanitary landfill | Alloc Rec, U		-0.0807549	kg	0.0006	(2, 1, 1, 1, 1)
Emissions to air
Acetaldehyde	urban air, close to ground	2.15414e-07	kg	0.04	(2, 5, 3, 1, 4)
Acetic acid	urban air, close to ground	3.80824e-07	kg	0.04	(2, 5, 3, 1, 4)
Acetone	urban air, close to ground	4.98359e-10	kg	0.04	(2, 5, 3, 1, 4)
Ammonia	urban air, close to ground	6.03649e-06	kg	0.04	(2, 5, 3, 1, 4)
Arsenic	urban air, close to ground	3.52165e-09	kg	0.65	(2, 5, 3, 1, 4)
Benzene	urban air, close to ground	4.17553e-06	kg	0.04	(2, 5, 3, 1, 4)
Benzene, ethyl-	urban air, close to ground	1.04223e-07	kg	0.04	(2, 5, 3, 1, 4)
Benzene, hexachloro-	urban air, close to ground	2.50085e-14	kg	0.04	(2, 5, 3, 1, 4)
Benzo(a)pyrene	urban air, close to ground	7.34628e-10	kg	0.04	(2, 5, 3, 1, 4)
Bromine	urban air, close to ground	2.08974e-07	kg	0.04	(2, 5, 3, 1, 4)
Butane	urban air, close to ground	1.78225e-06	kg	0.04	(2, 5, 3, 1, 4)
Cadmium	urban air, close to ground	2.54191e-09	kg	0.65	(2, 5, 3, 1, 4)
Calcium	urban air, close to ground	2.03388e-05	kg	0.04	(2, 5, 3, 1, 4)
Carbon dioxide, biogenic	urban air, close to ground	0.329194	kg	0.0006	(2, 5, 3, 1, 4)
Carbon dioxide, fossil	urban air, close to ground	0.144531	kg	0.0006	(2, 5, 3, 1, 4)
Carbon monoxide, biogenic	urban air, close to ground	0.000167008	kg	0.65	(2, 5, 3, 1, 4)
Carbon monoxide, fossil	urban air, close to ground	5.48319e-06	kg	0.65	(2, 5, 3, 1, 4)
Chlorine	urban air, close to ground	6.27307e-07	kg	0.04	(2, 5, 3, 1, 4)
Chromium	urban air, close to ground	1.38237e-08	kg	0.65	(2, 5, 3, 1, 4)
Chromium VI	urban air, close to ground	1.39657e-10	kg	0.65	(2, 5, 3, 1, 4)
Cobalt	urban air, close to ground	1.09347e-10	kg	0.65	(2, 5, 3, 1, 4)
Copper	urban air, close to ground	1.03573e-07	kg	0.65	(2, 5, 3, 1, 4)
Dinitrogen monoxide	urban air, close to ground	8.97889e-06	kg	0.04	(2, 5, 3, 1, 4)
Dioxin, 2,3,7,8 Tetrachlorodibenzo-p-	urban air, close to ground	1.07954e-13	kg	0.04	(2, 5, 3, 1, 4)
Ethanol	urban air, close to ground	9.97262e-10	kg	0.04	(2, 5, 3, 1, 4)
Fluorine	urban air, close to ground	1.73834e-07	kg	0.04	(2, 5, 3, 1, 4)
Formaldehyde	urban air, close to ground	7.4041e-07	kg	0.04	(2, 5, 3, 1, 4)
Heat, waste	urban air, close to ground	6.59146	MJ	0.04	(2, 5, 3, 1, 4)
Hydrocarbons, aliphatic, alkanes, unspecified	urban air, close to ground	3.18113e-06	kg	0.04	(2, 5, 3, 1, 4)
Hydrocarbons, aliphatic, unsaturated	urban air, close to ground	1.079e-05	kg	0.04	(2, 5, 3, 1, 4)
Hydrocarbons, aromatic	urban air, close to ground	1.6597e-09	kg	0.04	(2, 5, 3, 1, 4)
Hydrogen chloride	urban air, close to ground	8.40968e-09	kg	0.04	(2, 5, 3, 1, 4)
Hydrogen fluoride	urban air, close to ground	8.2585e-10	kg	0.04	(2, 5, 3, 1, 4)
Iron	urban air, close to ground	5.969e-10	kg	0.04	(2, 5, 3, 1, 4)
Lead	urban air, close to ground	8.73901e-08	kg	0.65	(2, 5, 3, 1, 4)
Magnesium	urban air, close to ground	1.25461e-06	kg	0.04	(2, 5, 3, 1, 4)
Manganese	urban air, close to ground	5.93641e-07	kg	0.04	(2, 5, 3, 1, 4)
Mercury	urban air, close to ground	1.13916e-09	kg	0.65	(2, 5, 3, 1, 4)
Methane, biogenic	urban air, close to ground	1.39238e-06	kg	0.04	(2, 5, 3, 1, 4)
Methane, fossil	urban air, close to ground	5.10066e-06	kg	0.04	(2, 5, 3, 1, 4)
Methanol	urban air, close to ground	1.68851e-09	kg	0.04	(2, 5, 3, 1, 4)
Molybdenum	urban air, close to ground	5.29139e-11	kg	0.04	(2, 5, 3, 1, 4)
m-Xylene	urban air, close to ground	4.17094e-07	kg	0.04	(2, 5, 3, 1, 4)
Nickel	urban air, close to ground	2.30449e-08	kg	0.65	(2, 5, 3, 1, 4)
Nitrogen oxides	urban air, close to ground	0.000419079	kg	0.04	(2, 5, 3, 1, 4)
NMVOC, non-methane volatile organic compounds, unspecified origin	urban air, close to ground	2.08664e-06	kg	0.04	(2, 5, 3, 1, 4)
PAH, polycyclic aromatic hydrocarbons	urban air, close to ground	6.39198e-08	kg	0.3	(2, 5, 3, 1, 4)
Particulates, < 2.5 um	urban air, close to ground	0.00016071	kg	0.3	(2, 5, 3, 1, 4)
Particulates, > 10 um	urban air, close to ground	3.31128e-08	kg	0.04	(2, 5, 3, 1, 4)
Particulates, > 2.5 um, and < 10um	urban air, close to ground	1.65773e-08	kg	0.12	(2, 5, 3, 1, 4)
Pentane	urban air, close to ground	3.04443e-06	kg	0.04	(2, 5, 3, 1, 4)
Phenol, pentachloro-	urban air, close to ground	2.81424e-11	kg	0.04	(2, 5, 3, 1, 4)
Phosphorus, to air	urban air, close to ground	1.04223e-06	kg	0.04	(2, 5, 3, 1, 4)
Potassium	urban air, close to ground	8.14021e-05	kg	0.04	(2, 5, 3, 1, 4)
Propane	urban air, close to ground	5.06423e-07	kg	0.04	(2, 5, 3, 1, 4)
Propionic acid	urban air, close to ground	5.05803e-08	kg	0.04	(2, 5, 3, 1, 4)
Selenium	urban air, close to ground	3.96719e-11	kg	0.04	(2, 5, 3, 1, 4)
Sodium	urban air, close to ground	4.5169e-06	kg	0.04	(2, 5, 3, 1, 4)
Sulfur dioxide	urban air, close to ground	1.32406e-05	kg	0.0006	(2, 5, 3, 1, 4)
Toluene	urban air, close to ground	1.54865e-06	kg	0.04	(2, 5, 3, 1, 4)
Vanadium	urban air, close to ground	8.64297e-09	kg	0.04	(2, 5, 3, 1, 4)
Water/m3	urban air, close to ground	0.0152093	m3	0.04	(2, 5, 3, 1, 4)
Zinc	urban air, close to ground	1.07192e-06	kg	0.65	(2, 5, 3, 1, 4)
Emissions to water
AOX, Adsorbable Organic Halogen as Cl	surface water	6.74686e-07	kg	0.04	(2, 1, 1, 1, 1)
BOD5, Biological Oxygen Demand	surface water	0.0048509	kg	0.04	(2, 1, 1, 1, 1)
Chloride	surface water	0.000340759	kg	0.04	(2, 1, 1, 1, 1)
COD, Chemical Oxygen Demand	surface water	0.00562807	kg	0.04	(2, 1, 1, 1, 1)
DOC, Dissolved Organic Carbon	surface water	0.00323678	kg	0.04	(2, 1, 1, 1, 1)
Nitrogen	surface water	2.69874e-05	kg	0.04	(2, 1, 1, 1, 1)
Phosphorus, to water	surface water	3.37343e-06	kg	0.04	(2, 1, 1, 1, 1)
Sulfate	surface water	0.00295495	kg	0.04	(2, 1, 1, 1, 1)
Suspended solids, unspecified	surface water	0.00152872	kg	0.04	(2, 1, 1, 1, 1)
TOC, Total Organic Carbon	surface water	0.00323678	kg	0.04	(2, 1, 1, 1, 1)
Water, CH	surface water	0.0349368	m3	0.04	(2, 1, 1, 1, 1)
Resources
Water, cooling, unspecified natural origin, CH		0.0163967	m3	0.0006	(2, 1, 1, 1, 1)
Tap water {CH}| market for | Alloc Rec, U		1.53231e-08	m3	0.0006	(2, 1, 1, 1, 1)
Water, unspecified natural origin, CH		0.00302701	m3	0.0006	(2, 1, 1, 1, 1)
reuse of waste paper in the production of insulation material CH						4
Short description of process	The process describes the production of insulation material from waste paper. The activity starts with the collected and sorted waste paper and includes the production process. The inventory ends, when insulation material can be provided to customer (not including installation or transport to building site).
Functional Unit / Input into process	1 kg of waste paper, collected and sorted, input into insulation production process
Chapter with further description	1.2.
Output of process	1.06 kg paper-based insulation
	0.025 kg mixed residual waste to external treatment
Inputs	subcompartment	amount	unit	basic uncertainty	Pedigree Matrix	Comments
Building construction, hall, steel construction {CH}| production | Alloc Rec, U		4.49629e-06	m2	0.3	(2, 3, 1, 1, 1)
Industrial machine production, heavy, unspecified {RER}| production | Alloc Rec, U		0.000513256	kg	0.3	(2, 3, 1, 1, 1)
Electricity, low voltage {CH}| market for | Alloc Rec, U		0.00705196	kWh	0.0006	(2, 3, 1, 1, 1)
Heat, district or industrial, natural gas {CH}| market for | Alloc Rec, U		0.00277837	kWh	0.0006	(2, 3, 1, 1, 1)
Kraft paper production, unbleached {RER}| production | Alloc Rec, U		0.000247084	kg	0.0006	(2, 3, 1, 1, 1)
Tap water {CH}| market for | Alloc Rec, U		6.77625e-06	m3	0.0006	(2, 3, 1, 1, 1)
Treatment of wastewater, average, capacity 1.1E10l/year {CH}| production | Alloc Rec, U		-6.77625e-06	m3	0.0006	(2, 3, 1, 1, 1)
Passenger car production, diesel {GLO}| production | Alloc Rec, U		0.00101379	l	0.12	(2, 3, 1, 1, 1)
Passenger car production, petrol/natural gas {GLO}| production | Alloc Rec, U		0.000685048	l	0.12	(2, 3, 1, 1, 1)
Passenger car production, diesel {GLO}| production | Alloc Rec, U		0.000407211	l	0.12	(2, 3, 1, 1, 1)
Transport, passenger car {RER}| production | Alloc Rec, U		0.00636267	km	0.12	(2, 3, 1, 1, 1)
Electricity, medium voltage {CH}| market for | Alloc Rec, U		0.141039	kWh	0.0006	(2, 3, 1, 1, 1)
Heat, district or industrial, natural gas {CH}| market for | Alloc Rec, U		0.0188759	kWh	0.0006	(2, 3, 1, 1, 1)
Boric acid production, anhydrous, powder {RER}| production | Alloc Rec, U		0.0424178	kg	0.0006	(2, 3, 1, 1, 1)
Aluminium hydroxide production {GLO}| production | Alloc Rec, U		0.0424178	kg	0.0006	(2, 3, 1, 1, 1)
EUR-flat pallet production {RER}| production | Alloc Rec, U		0.000399788	Stk	0.0006	(2, 3, 1, 1, 1)
Packaging film production, low density polyethylene {RER}| production | Alloc Rec, U		0.00769883	kg	0.0006	(2, 3, 1, 1, 1)
Packaging film production, low density polyethylene {RER}| production | Alloc Rec, U		0.00104666	kg	0.0006	(2, 3, 1, 1, 1)
Transport, freight, sea, transoceanic ship {GLO}| production | Alloc Rec, U		0.47614	tkm	0.12	(2, 3, 1, 1, 1)
Transport, freight, lorry 16-32 metric ton, EURO5 {RoW}| production | Alloc Rec, U		0.0208908	tkm	0.12	(2, 3, 1, 1, 1)
Transport, freight, lorry 16-32 metric ton, EURO5 {RoW}| production | Alloc Rec, U		0.031071	tkm	0.12	(2, 3, 1, 1, 1)
Transport, freight, lorry 16-32 metric ton, EURO5 {RoW}| production | Alloc Rec, U		0.160127	tkm	0.12	(2, 3, 1, 1, 1)
Particulates, > 2.5 um, and < 10um	air	2.33298e-06	kg	0.12	(2, 3, 1, 1, 1)
Electricity, medium voltage {CH}| market for | Alloc Rec, U		0.00858961	kWh	0.0006	(2, 3, 1, 1, 1)
Lubricating oil {GLO}| market for | Alloc Rec, U		1.2e-11	kg	0.0006	(2, 3, 1, 1, 1)
Waste paper sorting facility {GLO}| market for | Alloc Rec, U		6.06e-16	p	0.3	(2, 3, 1, 1, 1)
Sheet rolling, steel {GLO}| market for | Alloc Rec, U		1.2e-09	kg	0.0006	(2, 3, 1, 1, 1)
Steel, unalloyed {GLO}| market for | Alloc Rec, U		1.2e-09	kg	0.0006	(2, 3, 1, 1, 1)
Heat, central or small-scale, other than natural gas {CH}| market for | Alloc Rec, U		1.457e-08	MJ	0.0006	(2, 3, 1, 1, 1)
Electricity, medium voltage {CH}| market for | Alloc Rec, U		9.3e-09	kWh	0.0006	(2, 3, 1, 1, 1)
Waste newspaper {GLO}| market for | Alloc Rec, U		1	kg	0.0006	(2, 3, 1, 1, 1)	Excluded from inventory as input is modelled separately.
paper recycling to secondary fibers for newsprint production RER						5
Short description of process	This process includes the production of newsprint in Europe from waste paper - including wood handling, mechanical pulping and bleaching, deinking of waste paper, paper production, energy production on-site and internal waste water treatment. The transport from the sorting in Switzerland to the mill is included. Sorting of the incoming paper and the by-products connected to this has been excluded…
Functional Unit / Input into process	1 kg of waste paper collected and sorted
Chapter with further description	1.2.
Output of process	1.11 kg secondary paper fibers (residue treatment is included in ecoinvent LCIA)
Inputs	subcompartment	amount	unit	basic uncertainty	Pedigree Matrix	Comments
Paper, newsprint {Europe without Switzerland}| paper production, newsprint, recycled | Alloc Rec, U		1.34771	kg	0.0006	(4, 5, 3, 1, 3)	Ecoinvent process for paper recycling in Europe.
Waste newspaper {GLO}| market for | Alloc Rec, U		-1	kg	0.0006	(4, 5, 2, 1, 4)	Excluded from inventory as input is modeled separately.
Transport, freight, lorry >32 metric ton, EURO4 {RER}| transport, freight, lorry >32 metric ton, EURO4 | Alloc Rec, U		0.6	tkm	0.0006	(4, 5, 2, 1, 4)	600 km for transport of sorted waste paper to European recycling plant
substitution of newsprint from virgin fibers						6
Short description of process	Subsitution of paper made from secondary fibers with primary paper from pult made from wood (thermo-chemical pulping)
Functional Unit	1 kg of newsprint
Chapter with further description	1.2.
Inputs	subcompartment	amount	unit	basic uncertainty	Pedigree Matrix	Comments
Paper, newsprint {RER}| paper production, newsprint, virgin | Alloc Rec, U		-1	kg			6
substitution of insulation made from cellulose						7
Short description of process	Substitution of insulation made from primary cellulose by insulation made from waste paper or cardboard. The activity is based on the ecoinvent process, but primary material input has been modified to only primary material.
Functional Unit	1 kg of insulation
Chapter with further description	1.2.
Inputs	subcompartment	amount	unit	basic uncertainty	Pedigree Matrix	Comments
Cellulose fibre, inclusive blowing in {CH}| production | Alloc Rec, U		-1	kg	0.0006	(4, 5, 3, 1, 3)
Waste paper, unsorted {CH}| market for | Alloc Rec, U		0.801	kg	0.0006	(4, 5, 2, 1, 4)	Production of insulation material from thermo-chemical pulp instead of waste paper
Thermo-mechanical pulp {RER}| production | Alloc Rec, U		-0.801	kg	0.0006	(4, 5, 2, 1, 4)	Production of insulation material from thermo-chemical pulp instead of waste paper

## Sheet: cardboard
collection of waste cardboard CH						8
Short description of process	The dataset starts with the disposal of waste cardboard at recycling containers or at collection points or at the curbside, and includes the local collection transports and the transportation to the recycling plant.
Functional Unit	1 kg of waste cardboard at household
Chapter with further description	1.1.
Inputs	subcompartment	amount	unit	basic uncertainty	Pedigree Matrix	Comments
Municipal waste collection service by 21 metric ton lorry {CH}| processing | Alloc Rec, U		0.0251	tkm	0.12	(5,4,5,3,4)	Local collection (door-to-door collection)
Transport, freight, lorry 16-32 metric ton, EURO4 {RER}| transport, freight, lorry 16-32 metric ton, EURO4 | Alloc Rec, U		0.1	tkm	0.12	(5,4,5,3,4)	Transport disctance to sorting plants or recycling plants (based on Klumpp 2016)
Transport, freight train {CH}| electricity | Alloc Rec, U		0.05	tkm	0.12	(5,4,5,3,4)	Transport disctance to sorting plants or recycling plants (based on Klumpp 2016)
sorting of waste cardboard CH						9
Short description of process	Sorting of 1 kg of waste cardboard as collected from household. Activity starts with receiving the cardboard at the sorting facility and ends when sorted fractions are produced.
Functional Unit / Input into process	1 kg of waste cardboard, collected
Chapter with further description	1.1.
Output of process	1 kg of waste cardboard, collected, sorted
Inputs	subcompartment	amount	unit	basic uncertainty	Pedigree Matrix	Comments
Steel, unalloyed {GLO}| market for | Alloc Rec, U		0.00117073	kg	0.0006	(3,4,5,3,1)
Sheet rolling, steel {GLO}| market for | Alloc Rec, U		0.00117073	kg	0.0006	(3,4,5,3,1)
Waste paper sorting facility {GLO}| market for | Alloc Rec, U		5.9122e-10	p	0.0006	(4,5,5,5,5)
Lubricating oil {GLO}| market for | Alloc Rec, U		1.17073e-05	kg	0.0006	(3,4,5,3,1)
Electricity, medium voltage {CH}| market for | Alloc Rec, U		0.00907317	kWh	0.0006	(4,3,4,3,1)
Heat, central or small-scale, other than natural gas {CH}| market for | Alloc Rec, U		0.0142146	MJ	0.0006	(3,4,5,3,1)
Waste wood, untreated {GLO}| market for | Alloc Rec, U		0.000731707	kg	0.0006	(4,3,4,3,1)	Excluded from Inventory as this waste flow is considered in mass flow analysis
Waste textile, soiled {GLO}| market for | Alloc Rec, U		0.000731707	kg	0.0006	(4,3,4,3,1)	Excluded from Inventory as this waste flow is considered in mass flow analysis
Waste paperboard {CH}| treatment of, municipal incineration with fly ash extraction | Alloc Rec, U		0.00439024	kg	0.0006	(4,3,4,3,1)	Excluded from Inventory as this waste flow is considered in mass flow analysis
Scrap steel {CH}| treatment of, municipal incineration with fly ash extraction | Alloc Rec, U		0.000731707	kg	0.0006	(4,3,4,3,1)	Excluded from Inventory as this waste flow is considered in mass flow analysis
Waste plastic, mixture {GLO}| market for | Alloc Rec, U		0.00939024	kg	0.0006	(4,3,4,3,1)	Excluded from Inventory as this waste flow is considered in mass flow analysis
Waste graphical paper {GLO}| market for | Alloc Rec, U		0.00841463	kg	0.0006	(4,3,4,3,1)	Excluded from Inventory as this waste flow is considered in mass flow analysis
cardboard recycling to secondary fibers for linerboard production CH						10
Short description of process	This process describes the production of testliner (i.e. the outer layer of corrugated board), starting with the receipt of bales of sorted waste cardboard. It includes all processes of the production of testliner up to the factory gate.
Functional Unit / Input into process	1 kg of waste cardboard, collected and sorted
Chapter with further description	1.1.
Output of process	0.96 kg secondary cardboard fibers
	0.02 kg mixed residual waste for external treatment
	0.04 kg mixed biogenic waste (treatment in internal furnace, not listed below)
Inputs	subcompartment	amount	unit	basic uncertainty	Pedigree Matrix	Comments
Waste cardboard, collected {CH}| Transportation | Alloc Rec, U - Carbotech		0.999522	kg	0.0006	(1,1,1,1,1)	Excluded from inventory as input is modeled separately.
Sorting of waste cardboard {CH}| Processing | Alloc Rec, U - Carbotech		0.999522	kg	0.0006	(1,1,1,1,1)	Excluded from inventory as input is modeled separately.
Paper mill, integrated {GLO}| market for | Alloc Rec, U		5.0359e-11	p	0.3	(4,3,5,2,2)
Tap water {RER}| market group for | Alloc Rec, U		2.77247	kg	0.0006	(1,3,1,1,1)
Potato starch {GLO}| market for | Alloc Rec, U		0.00967374	kg	0.0006	(5,5,2,2,2)
Ethoxylated alcohol (AE3) {GLO}| market for | Alloc Rec, U		0.000148115	kg	0.0006	(5,5,2,2,2)
Alkylketene dimer sizing agent, for paper production {GLO}| market for | Alloc Rec, U		0.00157372	kg	0.0006	(5,5,2,2,2)
Dithiocarbamate-compound {GLO}| market for | Alloc Rec, U		6.48002e-05	kg	0.0006	(5,5,2,2,2)
Kaolin {GLO}| market for | Alloc Rec, U		0.00049063	kg	0.0006	(5,5,2,2,2)
Steel, chromium steel 18/8 {GLO}| market for | Alloc Rec, U		4.62858e-05	kg	0.0006	(5,5,2,2,2)
Core board {GLO}| market for | Alloc Rec, U		0.00226801	kg	0.0006	(5,5,2,2,2)
Maize starch {GLO}| market for | Alloc Rec, U		0.0261515	kg	0.0006	(5,5,2,2,2)
Chemical, organic {GLO}| market for | Alloc Rec, U		0.000601716	kg	0.0006	(5,5,2,2,2)
Packaging film, low density polyethylene {GLO}| market for | Alloc Rec, U		1.85143e-05	kg	0.0006	(5,5,2,2,2)
Lubricating oil {GLO}| market for | Alloc Rec, U		0.000212915	kg	0.0006	(5,5,2,2,2)
Retention aid, for paper production {GLO}| market for | Alloc Rec, U		0.00130526	kg	0.0006	(5,5,2,2,2)
Triazine-compound, unspecified {GLO}| market for | Alloc Rec, U		6.48002e-05	kg	0.0006	(5,5,2,2,2)
Sodium hydroxide, without water, in 50% solution state {GLO}| market for | Alloc Rec, U		0.000203658	kg	0.0006	(1,3,3,1,1)
Pitch despergents, in paper production {GLO}| market for | Alloc Rec, U		0.000222172	kg	0.0006	(5,5,2,2,2)
Electricity, medium voltage {CH}| market for | Alloc Rec, U		0.253346	kWh	0.0006	(1,3,1,1,1)
Heat, district or industrial, other than natural gas {CH}| heat production, light fuel oil, at industrial furnace 1MW | Alloc Rec, U		3.78585	MJ	0.0006	(1,3,1,1,1)
Municipal solid waste {CH}| treatment of, municipal incineration with fly ash extraction | Alloc Rec, U		0.0191205	kg	0.0006	(1,3,1,1,1)	Excluded from Inventory as this waste flow is considered in mass flow analysis
Wastewater from soft fibreboard production {CH}| treatment of, capacity 5E9l/year | Alloc Rec, U		0.00200765	m3	0.0006	(1,3,1,1,4)	Modeled with negative FU in ecoinvent v3.3, therefore negative sign.
cardboard recycling to secondary fibers for fluting medium production CH						11
Short description of process	This process describes the production of testliner (i.e. the inner layer of corrugated board), starting with the receipt of bales of sorted waste cardboard. It includes all processes of the production of fluting medium up to the factory gate.
Functional Unit / Input into process	1 kg of waste cardboard, collected and sorted
Chapter with further description	1.1.
Output of process	0.96 kg secondary cardboard fibers
	0.02 kg mixed residual waste for external treatment
	0.04 kg mixed biogenic waste (treatment in internal furnace, not listed below)
Inputs	subcompartment	amount	unit	basic uncertainty	Pedigree Matrix	Comments
Waste cardboard, collected {CH}| Transportation | Alloc Rec, U - Carbotech		0.999522	kg	0.0006	(1,1,1,1,1)	Excluded from inventory as input is modeled separately.
Sorting of waste cardboard {CH}| Processing | Alloc Rec, U - Carbotech		0.999522	kg	0.0006	(1,1,1,1,1)	Excluded from inventory as input is modeled separately.
Tap water {RER}| market group for | Alloc Rec, U		2.77247	kg	0.0006	(1,3,1,1,1)
Triazine-compound, unspecified {GLO}| market for | Alloc Rec, U		6.48002e-05	kg	0.0006	(5,5,2,2,2)
Chemical, organic {GLO}| market for | Alloc Rec, U		1.85143e-05	kg	0.0006	(5,5,2,2,2)
Potato starch {GLO}| market for | Alloc Rec, U		0.0130526	kg	0.0006	(5,5,2,2,2)
Kaolin {GLO}| market for | Alloc Rec, U		0.000527659	kg	0.0006	(5,5,2,2,2)
Lubricating oil {GLO}| market for | Alloc Rec, U		0.000212915	kg	0.0006	(5,5,2,2,2)
Packaging film, low density polyethylene {GLO}| market for | Alloc Rec, U		1.85143e-05	kg	0.0006	(5,5,2,2,2)
Paper mill, integrated {GLO}| market for | Alloc Rec, U		5.0359e-11	p	0.0006	(5,5,2,2,2)
Alkylketene dimer sizing agent, for paper production {GLO}| market for | Alloc Rec, U		2.03658e-05	kg	0.0006	(5,5,2,2,2)
EUR-flat pallet {GLO}| market for | Alloc Rec, U		4.21201e-07	p	0.0006	(5,5,2,2,2)
Maize starch {GLO}| market for | Alloc Rec, U		0.0261052	kg	undefined	(5,5,2,2,2)
Ethoxylated alcohol (AE3) {GLO}| market for | Alloc Rec, U		0.000148115	kg	0.0006	(5,5,2,2,2)
Steel, chromium steel 18/8 {GLO}| market for | Alloc Rec, U		4.62858e-05	kg	0.0006	(5,5,2,2,2)
Pitch despergents, in paper production {GLO}| market for | Alloc Rec, U		0.000222172	kg	0.0006	(5,5,2,2,2)
Core board {GLO}| market for | Alloc Rec, U		0.00207361	kg	0.0006	(5,5,2,2,2)
Sodium hydroxide, without water, in 50% solution state {GLO}| market for | Alloc Rec, U		0.000314744	kg	0.0006	(5,5,2,2,2)
Retention aid, for paper production {GLO}| market for | Alloc Rec, U		0.00130526	kg	0.0006	(5,5,2,2,2)
Dithiocarbamate-compound {GLO}| market for | Alloc Rec, U		6.48002e-05	kg	0.0006	(5,5,2,2,2)
Electricity, medium voltage {CH}| market for | Alloc Rec, U		0.253346	kWh	0.0006	(1,3,1,1,1)
Heat, district or industrial, other than natural gas {CH}| heat production, light fuel oil, at industrial furnace 1MW | Alloc Rec, U		3.78585	MJ	0.0006	(1,3,1,1,1)
Municipal solid waste {CH}| treatment of, incineration | Alloc Rec, U		0.0191205	kg	0.0006	(1,3,1,1,1)	Excluded from Inventory as this waste flow is considered in mass flow analysis.
Wastewater from soft fibreboard production {CH}| treatment of, capacity 5E9l/year | Alloc Rec, U		0.00200765	m3	0.04	(1,3,1,1,1)	Modeled with negative FU in ecoinvent v3.3, therefore negative sign.
reuse of waste cardboard in the production of insulation material CH						4
Short description of process	The process describes the production of insulation material from waste paper. The activity starts with the collected and sorted waste paper and includes the production process. The inventory ends, when insulation material can be provided to customer (not including installation or transport to building site).
Functional Unit / Input into process	1 kg of waste paper, collected and sorted, input into insulation production process
Chapter with further description	1.2.
Output of process
The process is described as production of insulation material from paper but valid for both processes.	See inventory:	4
cardboard recycling to secondary fibers for cardboard production RER						12
Short description of process	This process describes the production of testliner (i.e. the outer layer of corrugated board) and fluting medium (i.e. the inner layer of corrugated board) from Swiss waste cardboard. The activity starts with the transport of bales of sorted waste cardboard to European recycling process. It includes all processes of the production of fluting medium and linerboard up to the factory gate.
Functional Unit / Input into process	1 kg of waste cardboard, collected and sorted
Chapter with further description	1.1.
Output of process	0.97 kg secondary cardboard fibers
	0.03 kg mixed residual waste for external treatment
Inputs	subcompartment	amount	unit	basic uncertainty	Pedigree Matrix	Comments
Transport, freight, lorry >32 metric ton, EURO4 {RER}| transport, freight, lorry >32 metric ton, EURO4 | Alloc Rec, U		0.6	tkm	0.12	(4, 5, 2, 1, 4)	Assumption: 50% production of fluting medium, 50% production of linerboard
Fluting medium {RER}| treatment of recovered paper to, wellenstoff | Alloc Rec, U		0.5	kg			Excluded from inventory as input is modeled separately.
Waste paperboard, sorted {GLO}| market for | Alloc Rec, U		-0.522905	kg	0.0006	(4, 5, 2, 1, 4)	Excluded from Inventory as this waste flow is considered in mass flow analysis. Modeled with negative FU in ecoinvent v3.3, therefore positive sign.
Municipal solid waste {CH}| market for | Alloc Rec, U		0.0151625	kg	0.0006	(4, 5, 2, 1, 4)	Assumption: 50% production of fluting medium, 50% production of linerboard
Linerboard {RER}| treatment of recovered paper to, testliner | Alloc Rec, U		0.5	kg			Excluded from inventory as input is modeled separately.
Waste paperboard, sorted {GLO}| market for | Alloc Rec, U		-0.518063	kg	0.0006	(4, 5, 2, 1, 4)	Excluded from Inventory as this waste flow is considered in mass flow analysis. Modeled with negative FU in ecoinvent v3.3, therefore positive sign.
substitution of corrugated board from virgin fibers						13
Short description of process	Substitution of corrugated board from virgin fibers.
Functional Unit	1 kg of cardboard, 50% linerboard, 50% fluting medium
Chapter with further description in SI	1.1.
Inputs	subcompartment	amount	unit	basic uncertainty	Pedigree Matrix	Comments
Linerboard {RER}| production, kraftliner | Alloc Rec, U		-0.5	kg			Assumption: Substituted primary cardboard consists of 50% fluting medium and 50% linerboard
Fluting medium {RER}| production, semichemical | Alloc Rec, U		-0.5	kg			Assumption: Substituted primary cardboard consists of 50% fluting medium and 50% linerboard
substitution of insulation made from cellulose						7
Short description of process	Substitution of insulation made from primary cellulose by insulation made from waste paper or cardboard. The activity is based on the ecoinvent process, but primary material input has been modified to only primary material.
Functional Unit	1 kg of insulation
Chapter with further description in SI	1.1.
This process is described for paper but also valid for insulation made form cardboard.	See inventory:	7

## Sheet: biowaste
collection of biogenic waste CH						73
Short description of process	The dataset starts with the disposal of biogenic waste (kitchen and garden waste) at collection points or at the curbside, and includes the local collection transports.
Functional Unit	1 kg of biogenic waste (kitchen and/or garden waste) at household
Chapter with further description	1.7.
Inputs	subcompartment	amount	unit	basic uncertainty	Pedigree Matrix	Comments
Municipal solid waste {DE}| treatment of, incineration | Alloc Rec, U		0.02	tkm	0.12	(5, 5, 1, 1, 4)
composting of biogenic waste from household						74
Short description of process	Composting of biogenic waste (kitchen and garden waste) from households. The activity includes only the composting process.
Functional Unit / Input into process	1 kg of biogenic waste (kitchen and/or garden waste), collected
Chapter with further description	1.7.
Output of process	0.5 kg of compost
Inputs	subcompartment	amount	unit	basic uncertainty	Pedigree Matrix	Comments
Composting facility construction, open {CH}| production | Alloc Rec, U		7.41e-09	unit	0.3	(2,3,1,1,1)
Electricity, low voltage {CH}| market for | Alloc Rec, U		0.0118	kWh	0.0006	(2,3,1,1,1)
Machine operation, diesel, >= 74.57 kW, low load factor {GLO}| production | Alloc Rec, U		0.000352113	h	0.0006	(2,3,1,1,1)
Ammonium, ion	water	0.0007	kg	0.04	(2,3,1,1,1)
Carbon dioxide, non-fossil	air	0.22	kg	0.0006	(2,3,1,1,1)
Dinitrogen monoxide	air	2.5e-05	kg	0.03	(2,3,1,1,1)
Hydrogen sulfide	air	0.000526	kg	0.04	(2,3,1,1,1)
Methane, non-fossil	air	0.001	kg	0.04	(2,3,1,1,1)
Treatment of wastewater, average, capacity 1.1E10l/year {CH}| production | Alloc Rec, U		-0.000225	m3	0.0006	(2,3,1,1,1)
Water, lake, CH	urban air, close to ground	0.125	kg	0.04	(2,3,1,1,1)
anaerobic digestion of biogenic waste form household						75
Short description of process	Anaerobic digestion of biogenic waste (kitchen and garden waste) from households. The activity includes only the digestion process.
Functional Unit / Input into process	1 kg of biogenic waste (kitchen and/or garden waste), collected
Chapter with further description	1.7.
Output of process	0.30 kg digestate, liquid
	0.32 kg digestate, solid
	0.1 m3 biogas
Inputs	subcompartment	amount	unit	basic uncertainty	Pedigree Matrix	Comments
Anaerobic digestion plant construction, for biowaste {CH}| production | Alloc Rec, U		1.67e-09	unit	0.3	(2,3,1,1,1)
Electricity, low voltage {CH}| market for | Alloc Rec, U		0.002135	kWh	0.0006	(2,3,1,1,1)
Heat, central or small-scale, other than natural gas {CH}| market for | Alloc Rec, U		0.2416	MJ	0.0006	(2,3,1,1,1)
Machine operation, diesel, >= 74.57 kW, low load factor {GLO}| production | Alloc Rec, U		0.000352113	h	0.0006	(2,3,1,1,1)
Transport, freight, lorry 16-32 metric ton, EURO5 {RER}| production | Alloc Rec, U		0.00153	t*km	0.12	(2,3,1,1,1)
Ammonium, ion	water	9.28e-08	kg	0.04	(2,3,1,1,1)
Carbon dioxide, non-fossil	air	0.21	kg	0.0006	(2,3,1,1,1)
Dinitrogen monoxide	air	3.3e-05	kg	0.03	(2,3,1,1,1)
Hydrogen sulfide	air	8.96e-05	kg	0.04	(2,3,1,1,1)
Methane, non-fossil	air	0.00101	kg	0.04	(2,3,1,1,1)
Nitrate	water	2.97e-06	kg	0.04	(2,3,1,1,1)
Nitrite	water	9.28e-08	kg	0.04	(2,3,1,1,1)
Nitrogen, organic bound	water	1.09e-07	kg	0.04	(2,3,1,1,1)
Phosphorus	water	7.04e-08	kg	0.04	(2,3,1,1,1)
Treatment of wastewater, average, capacity 1.1E10l/year {CH}| production | Alloc Rec, U		-0.00016	m3	0.0006	(2,3,1,1,1)
N fertilizer replaced by compost						76
Short description of process	Substitution of nitrogen fertilizer form 1 kg of compost.
Functional Unit	1 kg of compost from biogenic waste from households
Chapter with further description in SI	1.7.
Inputs	subcompartment	amount	unit	basic uncertainty	Pedigree Matrix	Comments
Nitrogen fertiliser, as N {GLO}| market for | Alloc Rec, U		-0.0044392	kg
P fertilizer replaced by compost						77
Short description of process	Substitution of phosphorus fertilizer form 1 kg of compost.
Functional Unit	1 kg of compost from biogenic waste from households
Chapter with further description in SI	1.7.
Inputs	subcompartment	amount	unit	basic uncertainty	Pedigree Matrix	Comments
Phosphate fertiliser, as P2O5 {GLO}| market for | Alloc Rec, U		-0.005391	kg
K fertilizer replaced by compost						78
Short description of process	Substitution of potassium fertilizer form 1 kg of compost.
Functional Unit	1 kg of compost from biogenic waste from households
Chapter with further description in SI	1.7.
Inputs	subcompartment	amount	unit	basic uncertainty	Pedigree Matrix	Comments
Potassium fertiliser, as K2O {GLO}| market for | Alloc Rec, U		-0.019196	kg
N fertilizer replaced by liquid digestate						79
Short description of process	Substitution of nitrogen fertilizer from 1 kg of liquid digestate from anaerobic digestion.
Functional Unit	1 kg of liquid digestate from biogenic waste from households
Chapter with further description in SI	1.7.
Inputs	subcompartment	amount	unit	basic uncertainty	Pedigree Matrix	Comments
Nitrogen fertiliser, as N {GLO}| market for | Alloc Rec, U		-0.0025	kg
P fertilizer replaced by liquid digestate						80
Short description of process	Substitution of phosphorus fertilizer from 1 kg of liquid digestate from anaerobic digestion.
Functional Unit	1 kg of liquid digestate from biogenic waste from households
Chapter with further description in SI	1.7.
Inputs	subcompartment	amount	unit	basic uncertainty	Pedigree Matrix	Comments
Phosphate fertiliser, as P2O5 {GLO}| market for | Alloc Rec, U		-0.002995	kg
K fertilizer replaced by liquid digestate						81
Short description of process	Substitution of potassium fertilizer from 1 kg of liquid digestate from anaerobic digestion.
Functional Unit	1 kg of liquid digestate from biogenic waste from households
Chapter with further description in SI	1.7.
Inputs	subcompartment	amount	unit	basic uncertainty	Pedigree Matrix	Comments
Potassium fertiliser, as K2O {GLO}| market for | Alloc Rec, U		-0.0102379	kg
N fertilizer replaced by solid digestate						82
Short description of process	Substitution of nitrogen fertilizer from 1 kg of solid digestate from anaerobic digestion.
Functional Unit	1 kg of solid digestate from biogenic waste from households
Chapter with further description in SI	1.7.
Inputs	subcompartment	amount	unit	basic uncertainty	Pedigree Matrix	Comments
Nitrogen fertiliser, as N {GLO}| market for | Alloc Rec, U		-0.00194	kg
P fertilizer replaced by solid digestate						83
Short description of process	Substitution of phosphorus fertilizer from 1 kg of solid digestate from anaerobic digestion.
Functional Unit	1 kg of solid digestate from biogenic waste from households
Chapter with further description in SI	1.7.
Inputs	subcompartment	amount	unit	basic uncertainty	Pedigree Matrix	Comments
Phosphate fertiliser, as P2O5 {GLO}| market for | Alloc Rec, U		-0.002995	kg
K fertilizer replaced by solid digestate						84
Short description of process	Substitution of potassium fertilizer from 1 kg of solid digestate from anaerobic digestion.
Functional Unit	1 kg of solid digestate from biogenic waste from households
Chapter with further description in SI	1.7.
Inputs	subcompartment	amount	unit	basic uncertainty	Pedigree Matrix	Comments
Potassium fertiliser, as K2O {GLO}| market for | Alloc Rec, U		-0.009598	kg
substitution of natural gas through biogas						85
Short description of process	Substitution of biogas from anaerobic digestion through natural gas. The activity includes the upgrading of the recovered biogas to 96% methane and corrects for the biogenic CO2 emissions which are considered climate neutral.
Functional Unit	1 m3 of biogas recovered from the anaerobic digestion
Chapter with further description in SI	1.7.
Inputs	subcompartment	amount	unit	basic uncertainty	Pedigree Matrix	Comments
Methane, 96% by volume {CH}| treatment of biogas, purification to methane 96 vol-% | Alloc Rec, U		-0.666667	m3	0.0006	(1, 1, 1, 1, 1)	Upgrading of biogas for substitution of natural gas scaled to 1m3 (yields 0.67 m3 of methan)
Natural gas, low pressure {CH}| market for | Alloc Rec, U		-0.666667	m3	0.0006	(1, 1, 1, 1, 1)	Substitution of natural gas
Carbon dioxide, fossil	air	-1.456	kg	0.0006	(1, 1, 1, 1, 1)	CO2 emissions from biogas are biogenic and therefore deducted from the use of natural gas
substitution of peat from compost and digestate						86
Short description of process	Substitution of peat based on the humus-equivalents defined for compost and liquid and solid digestate from composting and anaerobic digestion, respectively.
Functional Unit	1 kg of peat substituted
Chapter with further description in SI	1.7.
Inputs	subcompartment	amount	unit	basic uncertainty	Pedigree Matrix	Comments
Peat {GLO}| market for | Alloc Rec, U		-1	kg
substitution of straw from compost and digestate						87
Short description of process	Substitution of straw based on the humus-equivalents defined for compost and liquid and solid digestate from composting and anaerobic digestion, respectively.
Functional Unit	1 kg of straw substituted
Chapter with further description in SI	1.7.
Inputs	subcompartment	amount	unit	basic uncertainty	Pedigree Matrix	Comments
Straw {GLO}| market for | Alloc Rec, U		-1	kg

## Sheet: plastics
collection of post-consumer plastic bottles or mixed plastics at curbside CH						22
Short description of process	Collection of 1 kg of plastics from Swiss households from the curbisde. The activity includes the local sorting activities, the transport to the sorting facility and the infrastructure and bags in the collection. The waste treatment of the bags used in the collection was not included, as recycling was assumed (in the same processes as the collected material).
Functional Unit	1 kg of plastics from household
Chapter with further description	1.4.
Inputs	subcompartment	amount	unit	basic uncertainty	Pedigree Matrix	Comments
Municipal waste collection service by 21 metric ton lorry {CH}| processing | Alloc Rec, U		0.005	tkm	0.12	(3,1,1,1,1)	Transport from curbside to collection center
Transport, freight, lorry 16-32 metric ton, EURO3 {RER}| transport, freight, lorry 16-32 metric ton, EURO3 | Alloc Rec, U		0.01352	tkm	0.12	(1,1,1,1,1)	Transport from collection center to sorting facility
Transport, freight, lorry 16-32 metric ton, EURO4 {RER}| transport, freight, lorry 16-32 metric ton, EURO4 | Alloc Rec, U		0.00845	tkm	0.12	(1,1,1,1,1)	Transport from collection center to sorting facility
Transport, freight, lorry 16-32 metric ton, EURO5 {RER}| transport, freight, lorry 16-32 metric ton, EURO5 | Alloc Rec, U		0.09217	tkm	0.12	(1,1,1,1,1)	Transport from collection center to sorting facility
Transport, freight, lorry 16-32 metric ton, EURO6 {RER}| transport, freight, lorry 16-32 metric ton, EURO6 | Alloc Rec, U		0.01586	tkm	0.12	(1,1,1,1,1)	Transport from collection center to sorting facility
Extrusion, plastic film {RER}| production | Alloc Rec, U		0.01655	kg	0.0006	(1,1,1,1,1)	Bags used for collection
Polyethylene, low density, granulate {GLO}| market for | Alloc Rec, U		0.01666	kg	0.0006	(1,1,1,1,1)	Bags used for collection
Polypropylene, granulate {GLO}| market for | Alloc Rec, U		0.000104	kg	0.0006	(1,1,1,1,1)	Bags used for collection
Fleece, polyethylene {RER}| production | Alloc Rec, U		5e-09	kg	0.0006	(1,1,1,1,1)	Bags used for collection
Drawing of pipe, steel {RER}| processing | Alloc Rec, U		4.3e-05	kg	0.0006	(1,1,3,2,2)	Infrastructure in collection
Linerboard {RER}| treatment of recovered paper to, testliner | Alloc Rec, U		0.00044	kg	0.0006	(1,1,1,1,1)	Infrastructure in collection
Extrusion, plastic film {RER}| production | Alloc Rec, U		0.00044	kg	0.0006	(1,1,1,1,1)	Infrastructure in collection
Polyethylene, high density, granulate {GLO}| market for | Alloc Rec, U		0.00039	kg	0.0006	(1,1,1,1,1)	Infrastructure in collection
Polypropylene, granulate {GLO}| market for | Alloc Rec, U		0.00044	kg	0.0006	(1,1,1,1,1)	Infrastructure in collection
Steel, low-alloyed {GLO}| market for | Alloc Rec, U		4.3e-05	kg	0.0006	(1,1,1,1,1)	Infrastructure in collection
Injection moulding {RER}| processing | Alloc Rec, U		0.00039	kg	0.0006	(1,1,1,1,1)	Infrastructure in collection
Tin plated chromium steel sheet, 2 mm {RER}| production | Alloc Rec, U		4.83333e-05	m2	0.0006	(1,1,1,1,1)	Infrastructure in collection
collection of post-consumer plastic bottles or mixed plastics at collection points CH						23
Short description of process	Collection of 1 kg of plastics from Swiss households from the collection point. The activity includes the local sorting activities, the transport to the sorting facility and the infrastructure and bags in the collection. The waste treatment of the bags used in the collection was not included, as recycling was assumed (in the same processes as the collected material).
Functional Unit	1 kg of plastics from household
Chapter with further description	1.4.
Inputs	subcompartment	amount	unit	basic uncertainty	Pedigree Matrix	Comments
Transport, passenger car {RER}| market for | Alloc Rec, U		0.096	km	0.12	(3,1,1,1,1)	Transport collection point to local collection center
Transport, freight, lorry 16-32 metric ton, EURO3 {RER}| transport, freight, lorry 16-32 metric ton, EURO3 | Alloc Rec, U		0.01352	tkm	0.12	(1,1,1,1,1)	Transport from collection center to sorting facility
Transport, freight, lorry 16-32 metric ton, EURO4 {RER}| transport, freight, lorry 16-32 metric ton, EURO4 | Alloc Rec, U		0.00845	tkm	0.12	(1,1,1,1,1)	Transport from collection center to sorting facility
Transport, freight, lorry 16-32 metric ton, EURO5 {RER}| transport, freight, lorry 16-32 metric ton, EURO5 | Alloc Rec, U		0.09217	tkm	0.12	(1,1,1,1,1)	Transport from collection center to sorting facility
Transport, freight, lorry 16-32 metric ton, EURO6 {RER}| transport, freight, lorry 16-32 metric ton, EURO6 | Alloc Rec, U		0.01586	tkm	0.12	(1,1,1,1,1)	Transport from collection center to sorting facility
Transport, freight, lorry 16-32 metric ton, EURO3 {RER}| transport, freight, lorry 16-32 metric ton, EURO3 | Alloc Rec, U		0	tkm	0.12	(1,1,1,1,1)	Transport local collection center to collection center
Transport, freight, lorry 16-32 metric ton, EURO4 {RER}| transport, freight, lorry 16-32 metric ton, EURO4 | Alloc Rec, U		0	tkm	0.12	(1,1,1,1,1)	Transport local collection center to collection center
Transport, freight, lorry 16-32 metric ton, EURO5 {RER}| transport, freight, lorry 16-32 metric ton, EURO5 | Alloc Rec, U		0	tkm	0.12	(1,1,1,1,1)	Transport local collection center to collection center
Transport, freight, lorry 16-32 metric ton, EURO6 {RER}| transport, freight, lorry 16-32 metric ton, EURO6 | Alloc Rec, U		0	tkm	0.12	(1,1,1,1,1)	Transport local collection center to collection center
Extrusion, plastic film {RER}| production | Alloc Rec, U		0.01655	kg	0.0006	(1,1,1,1,1)	Bags used for collection
Polyethylene, low density, granulate {GLO}| market for | Alloc Rec, U		0.01666	kg	0.0006	(1,1,1,1,1)	Bags used for collection
Polypropylene, granulate {GLO}| market for | Alloc Rec, U		0.000104	kg	0.0006	(1,1,1,1,1)	Bags used for collection
Fleece, polyethylene {RER}| production | Alloc Rec, U		5e-09	kg	0.0006	(1,1,1,1,1)	Bags used for collection
Drawing of pipe, steel {RER}| processing | Alloc Rec, U		4.3e-05	kg	0.0006	(1,1,3,2,2)	Infrastructure in collection
Linerboard {RER}| treatment of recovered paper to, testliner | Alloc Rec, U		0.00044	kg	0.0006	(1,1,1,1,1)	Infrastructure in collection
Extrusion, plastic film {RER}| production | Alloc Rec, U		0.00044	kg	0.0006	(1,1,1,1,1)	Infrastructure in collection
Polyethylene, high density, granulate {GLO}| market for | Alloc Rec, U		0.00039	kg	0.0006	(1,1,1,1,1)	Infrastructure in collection
Polypropylene, granulate {GLO}| market for | Alloc Rec, U		0.00044	kg	0.0006	(1,1,1,1,1)	Infrastructure in collection
Steel, low-alloyed {GLO}| market for | Alloc Rec, U		4.3e-05	kg	0.0006	(1,1,1,1,1)	Infrastructure in collection
Injection moulding {RER}| processing | Alloc Rec, U		0.00039	kg	0.0006	(1,1,1,1,1)	Infrastructure in collection
Tin plated chromium steel sheet, 2 mm {RER}| production | Alloc Rec, U		4.83333e-05	m2	0.0006	(1,1,1,1,1)	Infrastructure in collection
collection of post-consumer plastic bottles or mixed plastics at retailers CH						24
Short description of process	Collection of 1 kg of plastics from Swiss households from retailers. The activity includes the transport to the sorting facility and the infrastructure and bags in the collection. The waste treatment of the bags used in the collection was not included, as recycling was assumed (in the same processes as the collected material).
Functional Unit	1 kg of plastics from household
Chapter with further description	1.4.
Inputs	subcompartment	amount	unit	basic uncertainty	Pedigree Matrix	Comments
Transport, freight, lorry 16-32 metric ton, EURO3 {RER}| transport, freight, lorry 16-32 metric ton, EURO3 | Alloc Rec, U		0.01352	tkm	0.12	(1,1,1,1,1)	Transport from collection center to sorting facility
Transport, freight, lorry 16-32 metric ton, EURO4 {RER}| transport, freight, lorry 16-32 metric ton, EURO4 | Alloc Rec, U		0.00845	tkm	0.12	(1,1,1,1,1)	Transport from collection center to sorting facility
Transport, freight, lorry 16-32 metric ton, EURO5 {RER}| transport, freight, lorry 16-32 metric ton, EURO5 | Alloc Rec, U		0.09217	tkm	0.12	(1,1,1,1,1)	Transport from collection center to sorting facility
Transport, freight, lorry 16-32 metric ton, EURO6 {RER}| transport, freight, lorry 16-32 metric ton, EURO6 | Alloc Rec, U		0.01586	tkm	0.12	(1,1,1,1,1)	Transport from collection center to sorting facility
Extrusion, plastic film {RER}| production | Alloc Rec, U		0.01655	kg	0.0006	(1,1,1,1,1)	Bags used for collection
Polyethylene, low density, granulate {GLO}| market for | Alloc Rec, U		0.01666	kg	0.0006	(1,1,1,1,1)	Bags used for collection
Polypropylene, granulate {GLO}| market for | Alloc Rec, U		0.000104	kg	0.0006	(1,1,1,1,1)	Bags used for collection
Fleece, polyethylene {RER}| production | Alloc Rec, U		5e-09	kg	0.0006	(1,1,1,1,1)	Bags used for collection
Drawing of pipe, steel {RER}| processing | Alloc Rec, U		4.3e-05	kg	0.0006	(1,1,3,2,2)	Infrastructure in collection
Linerboard {RER}| treatment of recovered paper to, testliner | Alloc Rec, U		0.00044	kg	0.0006	(1,1,1,1,1)	Infrastructure in collection
Extrusion, plastic film {RER}| production | Alloc Rec, U		0.00044	kg	0.0006	(1,1,1,1,1)	Infrastructure in collection
Polyethylene, high density, granulate {GLO}| market for | Alloc Rec, U		0.00039	kg	0.0006	(1,1,1,1,1)	Infrastructure in collection
Polypropylene, granulate {GLO}| market for | Alloc Rec, U		0.00044	kg	0.0006	(1,1,1,1,1)	Infrastructure in collection
Steel, low-alloyed {GLO}| market for | Alloc Rec, U		4.3e-05	kg	0.0006	(1,1,1,1,1)	Infrastructure in collection
Injection moulding {RER}| processing | Alloc Rec, U		0.00039	kg	0.0006	(1,1,1,1,1)	Infrastructure in collection
Tin plated chromium steel sheet, 2 mm {RER}| production | Alloc Rec, U		4.83333e-05	m2	0.0006	(1,1,1,1,1)	Infrastructure in collection
sorting of mixed plastics or plastic bottles CH						25
Short description of process	Sorting of mixed plastics or plastic bottles in Switzerland. The sorting includes sorting out residues and Near Infrared Radiation (NIR) technology to sort the different polymers from each other. No differentiation between sorting of only plastic bottles or mixed plastics is made.
Functional Unit / Input into process	1 kg of mixed waste plastics or plastic bottles, collected
Chapter with further description	1.4.
Output of process	This process can be used for the sorting process of different materials. The results, however, differ with different material inputs and the underlying material quality. The following output fractions have been assumed for the specific input fraction (data on Switzerland in 2016; quality classes described in chapter 1.4.2. of the article):
	Input: LDPE - Output: high quality: 0.54 kg / medium quality: 0 kg / low quality: 0 kg / to cement kilns: 0.46 kg
	Input: HDPE - Output: high quality: 0.94 kg / medium quality: 0 kg / low quality: 0 kg / to cement kilns: 0.06 kg
	Input: PET - Output: high quality: 0.21 kg / medium quality: 0.69 kg / low quality: 0 kg / to cement kilns: 0.1 kg
	Input: PP - Output: high quality: 0.77 kg / medium quality: 0 kg / low quality: 0 kg / to cement kilns: 0.23 kg
Inputs	subcompartment	amount	unit	basic uncertainty	Pedigree Matrix	Comments
Waste preparation facility {CH}| construction | Alloc Rec, U - Carbotech		2e-09	p	0.3	(4,1,1,1,1)	Separately provided, new inventory for Switzerland was used.
Steel, low-alloyed {GLO}| market for | Alloc Rec, U		0.0056	kg	0.0006	(1,1,1,1,1)
Wire drawing, steel {RER}| processing | Alloc Rec, U		0.0056	kg	0.0006	(1,5,1,2,1)
Diesel, burned in building machine {GLO}| market for | Alloc Rec, U		0.08022	MJ	0.0006	(1,1,1,1,4)
Electricity, low voltage {CH}| market for | Alloc Rec, U		0.0376	kWh	0.0006	(1,1,1,1,1)
Heat, central or small-scale, other than natural gas {CH}| heat production, light fuel oil, at boiler 100kW, non-modulating | Alloc Rec, U		0.0329	MJ	0.0006	(1,2,1,1,3)
sorting of mixed plastics or plastic bottles DE						26
Short description of process	Sorting of mixed plastics or plastic bottles in Germany The sorting includes sorting out residues and Near Infrared Radiation (NIR) technology to sort the different polymers from each other.
Functional Unit / Input into process	1 kg of mixed waste plastics or plastic bottles, collected
Chapter with further description	1.4.
Output of process	This process can be used for the sorting process of different materials. The results, however, differ with different material inputs and the underlying material quality. The following output fractions have been assumed for the specific input fraction (data on Switzerland in 2016; quality classes described in chapter 1.4.2. of the article):
	Input: LDPE - Output: high quality: 0.54 kg / medium quality: 0 kg / low quality: 0 kg / to cement kilns: 0.46 kg
	Input: HDPE - Output: high quality: 0.94 kg / medium quality: 0 kg / low quality: 0 kg / to cement kilns: 0.06 kg
	Input: PET - Output: high quality: 0.21 kg / medium quality: 0.69 kg / low quality: 0 kg / to cement kilns: 0.1 kg
	Input: PP - Output: high quality: 0.77 kg / medium quality: 0 kg / low quality: 0 kg / to cement kilns: 0.23 kg
Inputs	subcompartment	amount	unit	basic uncertainty	Pedigree Matrix	Comments
Waste preparation facility {CH}| construction | Alloc Rec, U - Carbotech		2e-09	p	0.3	(5,5,4,5,5)	Separately provided, new inventory for Switzerland was used.
Steel, low-alloyed {GLO}| market for | Alloc Rec, U		0.0056	kg	0.0006	(4,5,1,3,1)
Wire drawing, steel {RER}| processing | Alloc Rec, U		0.0056	kg	0.0006	(4,5,1,3,1)
Diesel, burned in building machine {GLO}| market for | Alloc Rec, U		0.08022	MJ	0.0006	(1,1,1,1,4
Electricity, low voltage {DE}| market for | Alloc Rec, U		0.0376	kWh	0.0006	(4,5,1,3,1)
Heat, central or small-scale, other than natural gas {Europe without Switzerland}| heat production, light fuel oil, at boiler 100kW, non-modulating | Alloc Rec, U		0.0329	MJ	0.0006	(4,5,1,3,1)
sorting of mixed plastics or plastic bottles AT						27
Short description of process	Sorting of mixed plastics or plastic bottles in Austria. The sorting includes sorting out residues and Near Infrared Radiation (NIR) technology to sort the different polymers from each other.
Functional Unit / Input into process	1 kg of mixed waste plastics or plastic bottles, collected
Chapter with further description	1.4.
Output of process	This process can be used for the sorting process of different materials. The results, however, differ with different material inputs and the underlying material quality. The following output fractions have been assumed for the specific input fraction (data on Switzerland in 2016; quality classes described in chapter 1.4.2. of the article):
	Input: LDPE - Output: high quality: 0.54 kg / medium quality: 0 kg / low quality: 0 kg / to cement kilns: 0.46 kg
	Input: HDPE - Output: high quality: 0.94 kg / medium quality: 0 kg / low quality: 0 kg / to cement kilns: 0.06 kg
	Input: PET - Output: high quality: 0.21 kg / medium quality: 0.69 kg / low quality: 0 kg / to cement kilns: 0.1 kg
	Input: PP - Output: high quality: 0.77 kg / medium quality: 0 kg / low quality: 0 kg / to cement kilns: 0.23 kg
Inputs	subcompartment	amount	unit	basic uncertainty	Pedigree Matrix	Comments
Waste preparation facility {CH}| construction | Alloc Rec, U - Carbotech		2e-09	p	0.3	(5,5,4,5,5)	Separately provided, new inventory for Switzerland was used.
Steel, low-alloyed {GLO}| market for | Alloc Rec, U		0.0056	kg	0.0006	(4,5,1,3,1)
Wire drawing, steel {RER}| processing | Alloc Rec, U		0.0056	kg	0.0006	(4,5,1,3,1)
Electricity, low voltage {AT}| market for | Alloc Rec, U		0.127	kWh	0.0006	(2,4,1,1,1)
recycling of polyethylene to polyethylene granulate, non-food-grade CH						28
Short description of process	Recycling of polyethylene (PE) to secondary granulates in Switzerland. The activity starts the transport of the sorted fractions to the recycling plants and ends with the remelting of waste plastics to a secondary granulate. As recycling processes are very similar, this inventory is assumed to also be representative for other polymers (PP, PS).
Functional Unit / Input into process	1 kg of mixed waste plastics or plastic bottles, collected and sorted (to individual polymer fractions)
Chapter with further description	1.4.
Output of process	The output of the process is dependent on the input material quality. The quality has been modeled in quality classess (see Section 1.4.2. of the article). It assumed that input quality translates directly to output quality using the same yield. An efficiency of 0.85% has been found for all polymers in the respective quality class (e.g. 1 kg of LDPE of high quality would yield 0.85 kg of LDPE rec…
Inputs	subcompartment	amount	unit	basic uncertainty	Pedigree Matrix	Comments
Waste PE bottles, collected {CH} | Transportation | Alloc Rec, U - Carbotech		1	kg	0.0006	(1,1,2,1,1)	Excluded from inventory as input is modelled separately.
Sorting of waste PE bottles {CH} | Processing | Alloc Rec, U - Carbotech		1	kg	0.0006	(1,1,2,1,1)	Excluded from inventory as input is modelled separately.
Chemical, inorganic {GLO}| production | Alloc Rec, U		0.00362523	kg	0.0006	(1,1,2,1,4)
Electricity, low voltage {CH}| market for | Alloc Rec, U		0.697704	kWh	0.0006	(1,1,2,1,1)
Heat, district or industrial, natural gas {Europe without Switzerland}| heat production, natural gas, at industrial furnace >100kW | Alloc Rec, U		0.66561	MJ	0.0006	(1,1,2,1,1)
Waste preparation facility {CH}| construction | Alloc Rec, U - Carbotech		1.70999e-09	p	0.3	(4,1,4,1,5)	Separately provided, new inventory for Switzerland was used.
Wood chips, dry, measured as dry mass {RER}| market for | Alloc Rec, U		1.08584e-06	kg	0.0006	(1,1,2,1,1)
Tap water {CH}| market for | Alloc Rec, U		1.32524	kg	0.0006	(1,1,2,1,4)
Wastewater, average {CH}| treatment of, capacity 1E9l/year | Alloc Rec, U		0.00132524	m3	0.0006	(1,1,2,1,1)
recycling of polyethylene to polyethylene granulate, non-food-grade RER						29
Short description of process	Recycling of polyethylene (PE) to secondary granulates in Europe. The activity starts the transport of the sorted fractions to the recycling plants and ends with the remelting of waste plastics to a secondary granulate. As recycling processes are very similar, this inventory is assumed to also be representative for other polymers (PP, PS).
Functional Unit / Input into process	1 kg of mixed waste plastics or plastic bottles, collected and sorted (to individual polymer fractions)
Chapter with further description	1.4.
Output of process	The output of the process is dependent on the input material quality. The quality has been modeled in quality classess (see Section 1.4.2. of the article). It assumed that input quality translates directly to output quality using the same yield. An efficiency of 0.85% has been found for all polymers in the respective quality class (e.g. 1 kg of LDPE of high quality would yield 0.85 kg of LDPE rec…
Inputs	subcompartment	amount	unit	basic uncertainty	Pedigree Matrix	Comments
Water, unspecified natural origin, RER	natural resource	0.000337519	m3	0.0006	(4,5,2,5,1)
Waste PE bottles, collected {CH} | Transportation | Alloc Rec, U - Carbotech		236.388	kg	0.0006	(4,5,2,5,1)	Excluded from inventory as input is modelled separately.
Sorting of waste PE bottles {CH} | Processing | Alloc Rec, U - Carbotech		6.42489	kg	0.0006	(4,5,2,5,1)	Excluded from inventory as input is modelled separately.
Chemical, inorganic {GLO}| production | Alloc Rec, U		0.00249658	kg	0.0006	(4,5,2,5,1)
Diesel, burned in building machine {GLO}| processing | Alloc Rec, U		0.00553845	MJ	0.0006	(4,5,2,5,1)
Electricity, low voltage {RER}| market group for | Alloc Rec, U		0.418528	kWh	0.0006	(4,5,2,5,1)
Heat, district or industrial, natural gas {Europe without Switzerland}| heat production, natural gas, at industrial furnace >100kW | Alloc Rec, U		0.236388	MJ	0.0006	(4,5,2,5,1)
Propane, burned in building machine {GLO}| propane, burned in building machine | Alloc Rec, U		0.00642489	MJ	0.0006	(4,5,2,5,1)
Waste preparation facility {CH}| construction | Alloc Rec, U - Carbotech		1.70999e-09	p	0.3	(5,5,4,5,5)	Separately provided, new inventory for Switzerland was used.
Sodium hydroxide, without water, in 50% solution state {GLO}| market for | Alloc Rec, U		0.000230848	kg	0.0006	(4,5,2,5,1)
Particulates, < 2.5 um	high. pop.	1.96648e-05	kg	0.04	(3,5,2,5,1)
Particulates, > 2.5 um, and < 10um	high. pop.	1.28249e-05	kg	0.04	(3,5,2,5,1)
BOD5, Biological Oxygen Demand	river	0.000256498	kg	0.04	(3,5,2,5,1)
Suspended solids, unspecified	river	0.000247948	kg	0.04	(3,5,2,5,1)
COD, Chemical Oxygen Demand	river	1.28249e-06	kg	0.04	(3,5,2,5,1)
Organic compounds (dissolved)	river	7.78044e-06	kg	0.04	(3,5,2,5,1)
Wastewater, average {CH}| treatment of, capacity 1E9l/year | Alloc Rec, U		0.000380333	m3	0.0006	(4,5,2,5,1)
substitution of primary, high impact polystyrene granulates						30
Short description of process	Substitution of primary high impact polystyrene (HIPS)
Functional Unit	1 kg of primary polymer
Chapter with further description in SI	1.4.
Inputs	subcompartment	amount	unit	basic uncertainty	Pedigree Matrix	Comments
Polystyrene, high impact {RER}| production | Alloc Rec, U		-1	kg
substitution of primary high-density polyethylene granulates						31
Short description of process	Substitution of primary high-density PE granulate (HDPE)
Functional Unit	1 kg of primary polymer
Chapter with further description in SI	1.4.
Inputs	subcompartment	amount	unit	basic uncertainty	Pedigree Matrix	Comments
Polyethylene, high density, granulate {RER}| production | Alloc Rec, U		-1	kg
substitution of primary low-density polyethylene granulates						32
Short description of process	Substitution of primary low-density PE granulate (LDPE)
Functional Unit	1 kg of primary polymer
Chapter with further description in SI	1.4.
Inputs	subcompartment	amount	unit	basic uncertainty	Pedigree Matrix	Comments
Polyethylene, low density, granulate {RER}| production | Alloc Rec, U		-1	kg
substitution of primary polypropylene						33
Short description of process	Substitution of primary polypropylene (PP)
Functional Unit	1 kg of primary polymer
Chapter with further description in SI	1.4.
Inputs	subcompartment	amount	unit	basic uncertainty	Pedigree Matrix	Comments
Polypropylene, granulate {RER}| production | Alloc Rec, U		-1	kg
substitution of wood						34
Short description of process	Substitution of wood trough recycled plastics. 1 pallet equals 22 kg of wood.
Functional Unit	1 EUR pallet of 22 kg
Chapter with further description in SI	1.4.
Inputs	subcompartment	amount	unit	basic uncertainty	Pedigree Matrix	Comments
EUR-flat pallet {RER}| production | Alloc Rec, U		-1	p
substitution of concrete						35
Short description of process	Substitution of concrete through recycled plastics. The substitution is calculated on a volumentric basis.
Functional Unit	1 m3 of concrete from Swiss market
Chapter with further description in SI	1.4.
Inputs	subcompartment	amount	unit	basic uncertainty	Pedigree Matrix	Comments
Concrete, normal {CH}| market for | Alloc Rec, U		-1	m3

## Sheet: PET bottles
collection of waste PET bottles						14
Short description of process	Collection of waste PET bottles from households, retailers and collection points.
Functional Unit	1 kg of PET bottles at household
Chapter with further description	1.4.1.
Inputs	subcompartment	amount	unit	basic uncertainty	Pedigree Matrix	Comments
Transport, freight, lorry 16-32 metric ton, EURO3 {RER}| transport, freight, lorry 16-32 metric ton, EURO3 | Alloc Rec, U		0.01061	tkm	0.12	(1,1,1,1,1)
Transport, freight, lorry 16-32 metric ton, EURO4 {RER}| transport, freight, lorry 16-32 metric ton, EURO4 | Alloc Rec, U		0.00439	tkm	0.12	(1,1,1,1,1)
Transport, freight, lorry 16-32 metric ton, EURO5 {RER}| transport, freight, lorry 16-32 metric ton, EURO5 | Alloc Rec, U		0.0659	tkm	0.12	(1,1,1,1,1)
Transport, freight, lorry 16-32 metric ton, EURO6 {RER}| transport, freight, lorry 16-32 metric ton, EURO6 | Alloc Rec, U		0.04177	tkm	0.12	(1,1,1,1,1)
Transport, freight, lorry 3.5-7.5 metric ton, EURO3 {RER}| transport, freight, lorry 3.5-7.5 metric ton, EURO3 | Alloc Rec, U		0.00238	tkm	0.12	(1,1,1,1,1)
Transport, freight, lorry 3.5-7.5 metric ton, EURO4 {RER}| transport, freight, lorry 3.5-7.5 metric ton, EURO4 | Alloc Rec, U		0.00272	tkm	0.12	(1,1,1,1,1)
Transport, freight, lorry 3.5-7.5 metric ton, EURO5 {RER}| transport, freight, lorry 3.5-7.5 metric ton, EURO5 | Alloc Rec, U		0.00864	tkm	0.12	(1,1,1,1,1)
Transport, freight, lorry 3.5-7.5 metric ton, EURO6 {RER}| transport, freight, lorry 3.5-7.5 metric ton, EURO6 | Alloc Rec, U		0.00044	tkm	0.12	(1,1,1,1,1)
Transport, freight train {CH}| electricity | Alloc Rec, U		0.00125	tkm	0.12	(1,1,1,1,1)
Steel, low-alloyed {GLO}| market for | Alloc Rec, U		0.00212	kg	0.0006	(1,1,1,1,1)
Wire drawing, steel {RER}| processing | Alloc Rec, U		0.00212	kg	0.0006	(1,1,3,2,2)
Polypropylene, granulate {GLO}| market for | Alloc Rec, U		0.000544	kg	0.0006	(1,1,1,1,1)
Polyethylene, low density, granulate {GLO}| market for | Alloc Rec, U		0.01666	kg	0.0006	(1,1,1,1,1)
Extrusion, plastic film {RER}| production | Alloc Rec, U		0.0174078	kg	0.0006	(1,1,1,1,1)
Fleece, polyethylene {RER}| production | Alloc Rec, U		5e-09	kg	0.0006	(1,1,1,1,1)
Corrugated board box {RER}| production | Alloc Rec, U		0.00044	kg	0.0006	(1,1,1,1,1)
Polyethylene, high density, granulate {GLO}| market for | Alloc Rec, U		0.00039	kg	0.0006	(1,1,1,1,1)
Injection moulding {RER}| processing | Alloc Rec, U		0.00039235	kg	0.0006	(1,1,1,1,1)
Steel, low-alloyed {GLO}| market for | Alloc Rec, U		4.3e-05	kg	0.0006	(1,1,1,1,1)
Wire drawing, steel {RER}| processing | Alloc Rec, U		4.3e-05	kg	0.0006	(1,1,3,2,2)
Tin plated chromium steel sheet, 2 mm {GLO}| market for | Alloc Rec, U		4.833e-05	m2	0.0006	(1,1,3,2,2)
Electricity, low voltage {CH}| market for | Alloc Rec, U		0.00369	kWh	0.0006	(1,1,1,1,1)
sorting of waste PET bottles (from residues and according to color) CH						15
Short description of process	Sorting of waste PET bottles from residues and according to colors (creating 2 quality classes, i.e. blue/transparent and green/multicolored) in Switzerland.
Functional Unit / Input into process	1 kg of waste PET bottles, collected, at sorting facility
Chapter with further description	1.4.1.
Output of process	0.35 kg of mixed colored PET, collected, sorted
	0.50 kg of transparent / blue PET, collected, sorted
	0.09 kg mixed waste residues to cement kiln
	0.06 kg mixed waste residues to municipal solid waste incineration
Inputs	subcompartment	amount	unit	basic uncertainty	Pedigree Matrix	Comments
Waste preparation facility {CH}| construction | Alloc Rec, U - Carbotech		2e-09	p	0.3	(5,1,4,1,5)	Separately provided, new inventory was used.
Steel, low-alloyed {GLO}| market for | Alloc Rec, U		0.00559633	kg	0.0006	(1,1,1,1,1)
Wire drawing, steel {GLO}| market for | Alloc Rec, U		0.00559633	kg	0.0006	(1,5,1,2,1)
Diesel, burned in building machine {GLO}| market for | Alloc Rec, U		0.106752	MJ	0.0006	(1,1,1,1,4)
Electricity, low voltage {CH}| market for | Alloc Rec, U		0.043578	kWh	0.0006	(1,1,1,1,1)
Heat, central or small-scale, other than natural gas {CH}| heat production, light fuel oil, at boiler 100kW, non-modulating | Alloc Rec, U		0.0242202	MJ	0.0006	(1,2,1,1,3)
Wastewater, average {CH}| treatment of, capacity 5E9l/year | Alloc Rec, U		-3.57e-08	m3	0.0006	(1,1,1,1,1)	Modeled with negative FU in ecoinvent v3.3, therefore negative sign.
sorting of waste PET bottles (from residues) and transport for export CH						15+18
Short description of process	Sorting of waste PET bottles from residues in Switzerland and transport to European recyclers.
Functional Unit / Input into process	1 kg of waste PET bottles (all colors), collected and sorted
Chapter with further description	1.4.1.
Output of process	0.85 kg of mixed colored PET, collected, sorted
	0.09 kg mixed waste residues to cement kiln
	0.06 kg mixed waste residues to municipal solid waste incineration
Inputs	subcompartment	amount	unit	basic uncertainty	Pedigree Matrix	Comments
Water, cooling, unspecified natural origin, CH	natural resource	0.003872	m3	0.0006	(1,1,1,1,1)
Water, unspecified natural origin, CH	natural resource	9.592e-07	m3	0.0006	(1,1,1,1,1)
Waste PET bottles, collected {CH} | transportation | Alloc Rec, U - Carbotech		0.001166	t	0.0006	(1,1,1,1,1)	Excluded from inventory as input is modeled separately.
Sorting of waste PET bottles {CH} | processing | Alloc Rec, U - Carbotech		0.001166	t	0.0006	(1,1,1,1,1)	Excluded from inventory as input is modeled separately.
Chemical, organic {GLO}| market for | Alloc Rec, U		0.000968	kg	0.12	(1,1,1,1,5)
Extrusion, plastic film {RER}| production | Alloc Rec, U		5.4912e-05	kg	0.0006	(1,1,1,1,1)
Polypropylene, granulate {GLO}| market for | Alloc Rec, U		5.4912e-05	kg	0.0006	(1,1,1,1,1)
Plywood, for outdoor use {RER}| production | Alloc Rec, U		1.2672e-06	m3	0.0006	(1,1,1,1,1)
Soap {GLO}| market for | Alloc Rec, U		0.000264	kg	0.0006	(1,1,1,1,3)
Waste preparation facility {CH}| construction | Alloc Rec, U - Carbotech		1.76e-09	p	0.3	(4,1,1,1,4)	Separately provided, new inventory was used.
Sodium hydroxide, without water, in 50% solution state {GLO}| market for | Alloc Rec, U		0.0022	kg	0.0006	(1,1,1,1,1)
Steel, low-alloyed {GLO}| market for | Alloc Rec, U		2.64e-06	kg	0.0006	(1,1,1,1,1)
Sulfuric acid {GLO}| market for | Alloc Rec, U		0.000968	kg	0.0006	(1,1,1,1,1)
Wire drawing, steel {RER}| processing | Alloc Rec, U		2.64e-06	kg	0.0006	(1,1,1,1,1)
Electricity, low voltage {CH}| market for | Alloc Rec, U		0.37048	kWh	0.0006	(1,1,1,1,1)
Heat, district or industrial, other than natural gas {CH}| market for heat, district or industrial, other than natural gas | Alloc Rec, U		6.10016	MJ	0.0006	(1,1,1,1,1)
Heat, district or industrial, natural gas {Europe without Switzerland}| heat production, natural gas, at industrial furnace >100kW | Alloc Rec, U		0.253528	MJ	0.0006	(1,1,1,1,2)
COD, Chemical Oxygen Demand	water, surface water	0.00029656	kg	0.0006	(1,1,1,1,1)
Wastewater, average {CH}| treatment of, capacity 1.1E10l/year | Alloc Rec, U		0.003872	m3	0.0006	(1,1,1,1,2)	Modeled with negative FU in ecoinvent v3.3, therefore negative sign.
recycling of PET bottles to PET, bottle-grade CH						16
Short description of process	Recycling of PET bottles to bottle-grade secondary PET in Switzerland.
Functional Unit / Input into process	1 kg of waste PET bottles (blue/transparent), collected and sorted
Chapter with further description	1.4.1.
Output of process	0.68 kg bottle-grade PET
	0.19 kg amourphous PET
	0.07 kg PE caps for recycling
	0.045 kg residues for treatment in cement kiln
	0.015 kg metals sorted out which will be sent for recycling
Inputs	subcompartment	amount	unit	basic uncertainty	Pedigree Matrix	Comments
Water, cooling, unspecified natural origin, CH	natural resource	0.0052374	m3	0.0006	(1,1,1,1,1)
Water, unspecified natural origin, CH	natural resource	0.0003045	m3	0.0006	(1,1,1,1,1)
Waste PET bottles, collected {CH} | transportation | Alloc Rec, U - Carbotech		0.00115275	ton	0.0006	(1,1,1,1,1)	Excluded from inventory as input is modeled separately.
Sorting of waste PET bottles {CH} | processing | Alloc Rec, U - Carbotech		0.00115275	ton	0.0006	(1,1,1,1,1)	Excluded from inventory as input is modeled separately.
Chemical, organic {GLO}| market for | Alloc Rec, U		0.0002871	kg	0.12	(1,1,1,1,5)
Extrusion, plastic film {RER}| production | Alloc Rec, U		1.6269e-05	kg	0.0006	(1,1,1,1,1)
Polypropylene, granulate {GLO}| market for | Alloc Rec, U		1.6269e-05	kg	0.0006	(1,1,1,1,1)
Residual wood, dry {GLO}| market for | Alloc Rec, U		3.7584e-07	m3	0.0006	(1,1,1,1,1)
Soap {GLO}| market for | Alloc Rec, U		7.83e-05	kg	0.0006	(1,1,1,1,3)
Waste preparation facility {CH}| construction | Alloc Rec, U - Carbotech		1.74e-09	p	0.3	(4,1,1,1,4)	Separately provided, new inventory was used.
Sodium hydroxide, without water, in 50% solution state {GLO}| market for | Alloc Rec, U		0.0268221	kg	0.0006	(1,1,1,1,1)
Steel, low-alloyed {GLO}| market for | Alloc Rec, U		8.352e-07	kg	0.0006	(1,1,1,1,1)
Sulfuric acid {GLO}| market for | Alloc Rec, U		0.0156426	kg	0.0006	(1,1,1,1,1)
Wire drawing, steel {RER}| processing | Alloc Rec, U		8.352e-07	kg	0.0006	(1,1,1,1,1)
Electricity, low voltage {CH}| market for | Alloc Rec, U		0.298062	kWh	0.0006	(1,1,1,1,1)
Heat, district or industrial, other than natural gas {CH}| market for heat, district or industrial, other than natural gas | Alloc Rec, U		1.80925	MJ	0.0006	(1,1,1,1,1)
Heat, district or industrial, natural gas {Europe without Switzerland}| heat production, natural gas, at industrial furnace >100kW | Alloc Rec, U		0.430476	MJ	0.0006	(1,1,1,1,2)
COD, Chemical Oxygen Demand	water, surface water	0.00266133	kg	0.0006	(1,1,1,1,1)
Wastewater, average {CH}| treatment of, capacity 1.1E10l/year | Alloc Rec, U		0.0055419	m3	0.0006	(1,1,1,1,2)	Modeled with negative FU in ecoinvent v3.3, therefore negative sign.
recycling of PET bottles to PET, amorphous CH						17
Short description of process	Recycling of PET bottles to amorphous secondary PET in Switzerland.
Functional Unit / Input into process	1 kg of waste PET bottles (mixed colors), collected and sorted
Chapter with further description	1.4.1.
Output of process	0.88 kg amourphous PET
	0.06 kg PE caps for recycling
	0.05 kg residues for treatment in cement kiln
	0.01 kg metals sorted out which will be sent for recycling
Inputs	subcompartment	amount	unit	basic uncertainty	Pedigree Matrix	Comments
Water, cooling, unspecified natural origin, RER	natural resource	0.003872	m3	0.0006	(1,1,1,1,1)
Water, unspecified natural origin, RER	natural resource	9.592e-07	m3	0.0006	(1,1,1,1,1)
Waste PET bottles, collected {CH} | transportation | Alloc Rec, U - Carbotech		0.001166	t	0.0006	(1,1,1,1,1)	Excluded from inventory as input is modeled separately.
Sorting of waste PET bottles {CH} | processing | Alloc Rec, U - Carbotech		0.001166	t	0.0006	(1,1,1,1,1)	Excluded from inventory as input is modeled separately.
Chemical, organic {GLO}| market for | Alloc Rec, U		0.000968	kg	0.12	(1,1,1,1,5)
Extrusion, plastic film {RER}| production | Alloc Rec, U		5.4912e-05	kg	0.0006	(1,1,1,1,1)
Polypropylene, granulate {GLO}| market for | Alloc Rec, U		5.4912e-05	kg	0.0006	(1,1,1,1,1)
Plywood, for outdoor use {RER}| production | Alloc Rec, U		1.2672e-06	m3	0.0006	(1,1,1,1,1)
Soap {GLO}| market for | Alloc Rec, U		0.000264	kg	0.0006	(1,1,1,1,3)
Waste preparation facility {CH}| construction | Alloc Rec, U - Carbotech		1.76e-09	p	0.3	(4,1,1,1,4)	Separately provided, new inventory for Switzerland was used.
Sodium hydroxide, without water, in 50% solution state {GLO}| market for | Alloc Rec, U		0.0022	kg	0.0006	(1,1,1,1,1)
Steel, low-alloyed {GLO}| market for | Alloc Rec, U		2.64e-06	kg	0.0006	(1,1,1,1,1)
Sulfuric acid {GLO}| market for | Alloc Rec, U		0.000968	kg	0.0006	(1,1,1,1,1)
Wire drawing, steel {RER}| processing | Alloc Rec, U		2.64e-06	kg	0.0006	(1,1,1,1,1)
Electricity, low voltage {RER}| market group for | Alloc Rec, U		0.37048	kWh	0.0006	(1,1,1,1,1)
Heat, district or industrial, other than natural gas {RER}| market group for | Alloc Rec, U		6.10016	MJ	0.0006	(1,1,1,1,1)
Heat, district or industrial, natural gas {Europe without Switzerland}| heat production, natural gas, at industrial furnace >100kW | Alloc Rec, U		0.253528	MJ	0.0006	(1,1,1,1,2)
COD, Chemical Oxygen Demand	water, surface water	0.00029656	kg	0.0006	(1,1,1,1,1)
Wastewater, average {GLO}| market for | Alloc Rec, U		0.003872	m3	0.0006	(1,1,1,1,2)	Modeled with negative FU in ecoinvent v3.3, therefore negative sign.
recycling of PET bottles to PET, bottle-grade RER						18
Short description of process	Recycling of PET bottles to bottle-grade secondary PET in European recycling process.
Functional Unit / Input into process	1 kg of waste PET bottles (blue/transparent), collected and sorted
Chapter with further description	1.4.1.
Output of process	0.68 kg bottle-grade PET
	0.19 kg amourphous PET
	0.07 kg PE caps for recycling
	0.045 kg residues for treatment in cement kiln
	0.015 kg metals sorted out which will be sent for recycling
Inputs	subcompartment	amount	unit	basic uncertainty	Pedigree Matrix	Comments
Water, cooling, unspecified natural origin, RER	natural resource	0.0052374	m3	0.0006	(1,1,1,1,1)
Water, unspecified natural origin, RER	natural resource	0.0003045	m3	0.0006	(1,1,1,1,1)
Waste PET bottles, collected {CH} | transportation | Alloc Rec, U - Carbotech		0.00115275	ton	0.0006	(1,1,1,1,1)	Excluded from inventory as input is modeled separately.
Sorting of waste PET bottles {CH} | processing | Alloc Rec, U - Carbotech		0.00115275	ton	0.0006	(1,1,1,1,1)	Excluded from inventory as input is modeled separately.
Chemical, organic {GLO}| market for | Alloc Rec, U		0.0002871	kg	0.12	(1,1,1,1,5)
Extrusion, plastic film {RER}| production | Alloc Rec, U		1.6269e-05	kg	0.0006	(1,1,1,1,1)
Polypropylene, granulate {GLO}| market for | Alloc Rec, U		1.6269e-05	kg	0.0006	(1,1,1,1,1)
Residual wood, dry {GLO}| market for | Alloc Rec, U		3.7584e-07	m3	0.0006	(1,1,1,1,1)
Soap {GLO}| market for | Alloc Rec, U		7.83e-05	kg	0.0006	(1,1,1,1,3)
Waste preparation facility {CH}| construction | Alloc Rec, U - Carbotech		1.74e-09	p	0.3	(4,1,1,1,4)	Separately provided, new inventory for Switzerland was used.
Sodium hydroxide, without water, in 50% solution state {GLO}| market for | Alloc Rec, U		0.0268221	kg	0.0006	(1,1,1,1,1)
Steel, low-alloyed {GLO}| market for | Alloc Rec, U		8.352e-07	kg	0.0006	(1,1,1,1,1)
Sulfuric acid {GLO}| market for | Alloc Rec, U		0.0156426	kg	0.0006	(1,1,1,1,1)
Wire drawing, steel {RER}| processing | Alloc Rec, U		8.352e-07	kg	0.0006	(1,1,1,1,1)
Electricity, low voltage {RER}| market group for | Alloc Rec, U		0.298062	kWh	0.0006	(1,1,1,1,1)
Heat, district or industrial, other than natural gas {RER}| market group for | Alloc Rec, U		1.80925	MJ	0.0006	(1,1,1,1,1)
Heat, district or industrial, natural gas {Europe without Switzerland}| heat production, natural gas, at industrial furnace >100kW | Alloc Rec, U		0.430476	MJ	0.0006	(1,1,1,1,2)
COD, Chemical Oxygen Demand	water, surface water	0.00266133	kg	0.0006	(1,1,1,1,1)
Wastewater, average {GLO}| market for | Alloc Rec, U		0.0055419	m3	0.0006	(1,1,1,1,2)	Modeled with negative FU in ecoinvent v3.3, therefore negative sign.
recycling of PET bottles to PET, amorphous RER						19
Short description of process	Recycling of PET bottles to amorphous secondary PET in European recycling process.
Functional Unit / Input into process	1 kg of waste PET bottles (mixed colors), collected and sorted
Chapter with further description	1.4.1.
Output of process	0.88 kg amourphous PET
	0.06 kg PE caps for recycling
	0.05 kg residues for treatment in cement kiln
	0.01 kg metals sorted out which will be sent for recycling
Inputs	subcompartment	amount	unit	basic uncertainty	Pedigree Matrix	Comments
Water, cooling, unspecified natural origin, RER	natural resource	0.003872	m3	0.0006	(1,1,1,1,1)
Water, unspecified natural origin, RER	natural resource	9.592e-07	m3	0.0006	(1,1,1,1,1)
Waste PET bottles, collected {CH} | transportation | Alloc Rec, U - Carbotech		0.001166	t	0.0006	(1,1,1,1,1)	Excluded from inventory as input is modeled separately.
Sorting of waste PET bottles {CH} | processing | Alloc Rec, U - Carbotech		0.001166	t	0.0006	(1,1,1,1,1)	Excluded from inventory as input is modeled separately.
Chemical, organic {GLO}| market for | Alloc Rec, U		0.000968	kg	0.12	(1,1,1,1,5)
Extrusion, plastic film {RER}| production | Alloc Rec, U		5.4912e-05	kg	0.0006	(1,1,1,1,1)
Polypropylene, granulate {GLO}| market for | Alloc Rec, U		5.4912e-05	kg	0.0006	(1,1,1,1,1)
Plywood, for outdoor use {RER}| production | Alloc Rec, U		1.2672e-06	m3	0.0006	(1,1,1,1,1)
Soap {GLO}| market for | Alloc Rec, U		0.000264	kg	0.0006	(1,1,1,1,3)
Waste preparation facility {CH}| construction | Alloc Rec, U - Carbotech		1.76e-09	p	0.3	(4,1,1,1,4)	Separately provided, new inventory for Switzerland was used.
Sodium hydroxide, without water, in 50% solution state {GLO}| market for | Alloc Rec, U		0.0022	kg	0.0006	(1,1,1,1,1)
Steel, low-alloyed {GLO}| market for | Alloc Rec, U		2.64e-06	kg	0.0006	(1,1,1,1,1)
Sulfuric acid {GLO}| market for | Alloc Rec, U		0.000968	kg	0.0006	(1,1,1,1,1)
Wire drawing, steel {RER}| processing | Alloc Rec, U		2.64e-06	kg	0.0006	(1,1,1,1,1)
Electricity, low voltage {RER}| market group for | Alloc Rec, U		0.37048	kWh	0.0006	(1,1,1,1,1)
Heat, district or industrial, other than natural gas {RER}| market group for | Alloc Rec, U		6.10016	MJ	0.0006	(1,1,1,1,1)
Heat, district or industrial, natural gas {Europe without Switzerland}| heat production, natural gas, at industrial furnace >100kW | Alloc Rec, U		0.253528	MJ	0.0006	(1,1,1,1,2)
COD, Chemical Oxygen Demand	surface water	0.00029656	kg	0.0006	(1,1,1,1,1)
Wastewater, average {GLO}| market for | Alloc Rec, U		0.003872	m3	0.0006	(1,1,1,1,2)	Modeled with negative FU in ecoinvent v3.3, therefore negative sign.
substitution of primary bottle-grade PET granulates						20
Short description of process	Substitution of primary bottle-grade PET
Functional Unit	1 kg of primary polymer
Chapter with further description in SI	1.4.1.
Inputs	subcompartment	amount	unit	basic uncertainty	Pedigree Matrix	Comments
Polyethylene terephthalate, granulate, bottle grade {RER}| production | Alloc Rec, U		-1	kg
substitution of primary amorphous PET granulates						21
Short description of process	Substitution of primary amorphous PET
Functional Unit	1 kg of primary polymer
Chapter with further description in SI	1.4.1.
Inputs	subcompartment	amount	unit	basic uncertainty	Pedigree Matrix	Comments
Polyethylene terephthalate, granulate, amorphous {RER}| production | Alloc Rec, U		-1	kg

## Sheet: beverage cartons
collection of post-consumer beverage cartons at curbside CH						22
Short description of process	Collection of 1 kg of beverage cartons from Swiss households from the curbisde. The activity includes the local sorting activities, the transport to the sorting facility and the infrastructure and bags in the collection. The waste treatment of the bags used in the collection was not included, as recycling was assumed (in the same processes as the collected material).
Functional Unit	1 kg of beverage cartons from household
Chapter with further description	1.4.3.
Inputs	subcompartment	amount	unit	basic uncertainty	Pedigree Matrix	Comments
As beverage cartons are collected with mixed plastics, the process is approximated with the respective collection process for mixed plastic waste.	See inventory for plastic
collection of post-consumer beverage cartons at collection points CH						23
Short description of process	Collection of 1 kg of beverage cartons from Swiss households from the collection point. The activity includes the local sorting activities, the transport to the sorting facility and the infrastructure and bags in the collection. The waste treatment of the bags used in the collection was not included, as recycling was assumed (in the same processes as the collected material).
Functional Unit	1 kg of beverage cartons from household
Chapter with further description	1.4.3.
Inputs	subcompartment	amount	unit	basic uncertainty	Pedigree Matrix	Comments
As beverage cartons are collected with mixed plastics, the process is approximated with the respective collection process for mixed plastic waste.	See inventory for plastic
collection of post-consumer beverage cartons at retailers CH						24
Short description of process	Collection of 1 kg of beverage cartons from Swiss households from retailers. The activity includes the transport to the sorting facility and the infrastructure and bags in the collection. The waste treatment of the bags used in the collection was not included, as recycling was assumed (in the same processes as the collected material).
Functional Unit	1 kg of beverage cartons from household
Chapter with further description	1.4.3.
Inputs	subcompartment	amount	unit	basic uncertainty	Pedigree Matrix	Comments
As beverage cartons are collected with mixed plastics, the process is approximated with the respective collection process for mixed plastic waste.	See inventory for plastic
sorting of beverage cartons from mixed plastics or plastic bottles CH						25
Short description of process	Sorting of beverage cartons in Switzerland. The sorting includes sorting out residues and Near Infrared Radiation (NIR) technology to sort the different polymers from each other.
Functional Unit / Input into process	1 kg of mixed beverage cartons, collected
Chapter with further description	1.4.3.
Output of process	As data is missing, it is assumed that all beverage cartons can be sorted from the mixed plastics: 1 kg of beverage cartons, collected, sorted
Inputs	subcompartment	amount	unit	basic uncertainty	Pedigree Matrix	Comments
As beverage cartons are sorted in the same process as mixed plastics, the process is approximated with the respective sorting process for mixed plastic waste.	See inventory for plastic
sorting of beverage cartons from mixed plastics or plastic bottles DE						26
Short description of process	Sorting of beverage cartons in Germany The sorting includes sorting out residues and Near Infrared Radiation (NIR) technology to sort the different polymers from each other.
Functional Unit / Input into process	1 kg of mixed beverage cartons, collected
Chapter with further description	1.4.3.
Output of process	As data is missing, it is assumed that all beverage cartons can be sorted from the mixed plastics: 1 kg of beverage cartons, collected, sorted
Inputs	subcompartment	amount	unit	basic uncertainty	Pedigree Matrix	Comments
As beverage cartons are sorted in the same process as mixed plastics, the process is approximated with the respective sorting process for mixed plastic waste.	See inventory for plastic
sorting of beverage cartons from mixed plastics or plastic bottles AT						27
Short description of process	Sorting of beverage cartons in Austria. The sorting includes sorting out residues and Near Infrared Radiation (NIR) technology to sort the different polymers from each other.
Functional Unit / Input into process	1 kg of mixed beverage cartons, collected
Chapter with further description	1.4.3.
Output of process	As data is missing, it is assumed that all beverage cartons can be sorted from the mixed plastics: 1 kg of beverage cartons, collected, sorted
Inputs	subcompartment	amount	unit	basic uncertainty	Pedigree Matrix	Comments
As beverage cartons are sorted in the same process as mixed plastics, the process is approximated with the respective sorting process for mixed plastic waste.	See inventory for plastic
recycling of fibers in beverage cartons to linerboard CH						50
Short description of process	Recycling of beverage cartons in Switzerland: The activity starts with the balled beverage cartons delivered to the recycling process and includes the recovery of cardboard fibers and the production of linerboard from the recovered fibers.
Functional Unit / Input into process	1 kg of mixed beverage cartons, collected and sorted
Chapter with further description	1.4.3.
Output of process	0.685 kg cardboard for recycling
	0.315 kg residues to thermal treatment in cement kiln
Inputs	subcompartment	amount	unit	basic uncertainty	Pedigree Matrix	Comments
Paper mill, integrated {GLO}| market for | Alloc Rec, U		7.68986e-11	p	0.3	(4,3,5,2,2)
Tap water {RER}| market group for | Alloc Rec, U		4.23358	kg	0.0006	(1,3,1,1,1)
Potato starch {GLO}| market for | Alloc Rec, U		0.0147719	kg	0.0006	(5,5,2,2,2)
Ethoxylated alcohol (AE3) {GLO}| market for | Alloc Rec, U		0.000226172	kg	0.0006	(5,5,2,2,2)
Alkylketene dimer sizing agent, for paper production {GLO}| market for | Alloc Rec, U		0.00240308	kg	0.0006	(5,5,2,2,2)
Dithiocarbamate-compound {GLO}| market for | Alloc Rec, U		9.89504e-05	kg	0.0006	(5,5,2,2,2)
Kaolin {GLO}| market for | Alloc Rec, U		0.000749196	kg	0.0006	(5,5,2,2,2)
Steel, chromium steel 18/8 {GLO}| market for | Alloc Rec, U		7.06788e-05	kg	0.0006	(5,5,2,2,2)
Core board {GLO}| market for | Alloc Rec, U		0.00346326	kg	0.0006	(5,5,2,2,2)
Maize starch {GLO}| market for | Alloc Rec, U		0.0399335	kg	0.0006	(5,5,2,2,2)
Chemical, organic {GLO}| market for | Alloc Rec, U		0.000918825	kg	0.0006	(5,5,2,2,2)
Packaging film, low density polyethylene {GLO}| market for | Alloc Rec, U		2.82715e-05	kg	0.0006	(5,5,2,2,2)
Lubricating oil {GLO}| market for | Alloc Rec, U		0.000325123	kg	0.0006	(5,5,2,2,2)
Retention aid, for paper production {GLO}| market for | Alloc Rec, U		0.00199314	kg	0.0006	(5,5,2,2,2)
Triazine-compound, unspecified {GLO}| market for | Alloc Rec, U		9.89504e-05	kg	0.0006	(5,5,2,2,2)
Sodium hydroxide, without water, in 50% solution state {GLO}| market for | Alloc Rec, U		0.000310987	kg	0.0006	(5,5,2,2,2)
Pitch despergents, in paper production {GLO}| market for | Alloc Rec, U		0.000339258	kg	0.0006	(5,5,2,2,2)
Electricity, medium voltage {CH}| market for | Alloc Rec, U		0.386861	kWh	0.0006	(1,3,1,1,1)
Heat, district or industrial, other than natural gas {CH}| heat production, light fuel oil, at industrial furnace 1MW | Alloc Rec, U		5.78102	MJ	0.0006	(1,3,1,1,1)
Wastewater from soft fibreboard production {CH}| treatment of, capacity 5E9l/year | Alloc Rec, U		-0.00306569	m3	0.0006	(1,3,1,1,4)
recycling of fibers in beverage cartons to linerboard DE						51
Short description of process	Recycling of beverage cartons in Germany: The activity starts with the balled beverage cartons delivered to the recycling process and includes the recovery of cardboard fibers and the production of linerboard from the recovered fibers.
Functional Unit / Input into process	1 kg of mixed beverage cartons, collected and sorted
Chapter with further description	1.4.3.
Output of process	0.685 kg cardboard for recycling
	0.315 kg residues to thermal treatment in cement kiln
Inputs	subcompartment	amount	unit	basic uncertainty	Pedigree Matrix	Comments
Paper mill, integrated {GLO}| market for | Alloc Rec, U		7.68986e-11	p	0.3	(4,3,5,2,2)
Tap water {RER}| market group for | Alloc Rec, U		4.23358	kg	0.0006	(1,3,1,3,2)
Potato starch {GLO}| market for | Alloc Rec, U		0.0147719	kg	0.0006	(5,5,2,2,2)
Ethoxylated alcohol (AE3) {GLO}| market for | Alloc Rec, U		0.000226172	kg	0.0006	(5,5,2,2,2)
Alkylketene dimer sizing agent, for paper production {GLO}| market for | Alloc Rec, U		0.00240308	kg	0.0006	(5,5,2,2,2)
Dithiocarbamate-compound {GLO}| market for | Alloc Rec, U		9.89504e-05	kg	0.0006	(5,5,2,2,2)
Kaolin {GLO}| market for | Alloc Rec, U		0.000749196	kg	0.0006	(5,5,2,2,2)
Steel, chromium steel 18/8 {GLO}| market for | Alloc Rec, U		7.06788e-05	kg	0.0006	(5,5,2,2,2)
Core board {GLO}| market for | Alloc Rec, U		0.00346326	kg	0.0006	(5,5,2,2,2)
Maize starch {GLO}| market for | Alloc Rec, U		0.0399335	kg	0.0006	(5,5,2,2,2)
Chemical, organic {GLO}| market for | Alloc Rec, U		0.000918825	kg	0.0006	(5,5,2,2,2)
Packaging film, low density polyethylene {GLO}| market for | Alloc Rec, U		2.82715e-05	kg	0.0006	(5,5,2,2,2)
Lubricating oil {GLO}| market for | Alloc Rec, U		0.000325123	kg	0.0006	(5,5,2,2,2)
Retention aid, for paper production {GLO}| market for | Alloc Rec, U		0.00199314	kg	0.0006	(5,5,2,2,2)
Triazine-compound, unspecified {GLO}| market for | Alloc Rec, U		9.89504e-05	kg	0.0006	(5,5,2,2,2)
Sodium hydroxide, without water, in 50% solution state {GLO}| market for | Alloc Rec, U		0.000310987	kg	0.0006	(5,5,2,2,2)
Pitch despergents, in paper production {GLO}| market for | Alloc Rec, U		0.000339258	kg	0.0006	(5,5,2,2,2)
Electricity, medium voltage {DE}| market for | Alloc Rec, U		0.386861	kWh	0.0006	(1,3,1,3,2)
Heat, district or industrial, other than natural gas {RER}| market group for | Alloc Rec, U		5.78102	MJ	0.0006	(1,3,1,3,2)
Wastewater from soft fibreboard production {RoW}| treatment of, capacity 5E9l/year | Alloc Rec, U		-0.00306569	m3	0.0006	(1,3,1,1,4)
recycling of fibers in beverage cartons to linerboard AT						52
Short description of process	Recycling of beverage cartons in Austria: The activity starts with the balled beverage cartons delivered to the recycling process and includes the recovery of cardboard fibers and the production of linerboard from the recovered fibers.
Functional Unit / Input into process	1 kg of mixed beverage cartons, collected and sorted
Chapter with further description	1.4.3.
Output of process	0.685 kg cardboard for recycling
	0.315 kg residues to thermal treatment in cement kiln
Inputs	subcompartment	amount	unit	basic uncertainty	Pedigree Matrix	Comments
Paper mill, integrated {GLO}| market for | Alloc Rec, U		7.68986e-11	p	0.3	(4,3,5,2,2)
Tap water {RER}| market group for | Alloc Rec, U		4.23358	kg	0.0006	(1,3,1,3,2)
Potato starch {GLO}| market for | Alloc Rec, U		0.0147719	kg	0.0006	(5,5,2,2,2)
Ethoxylated alcohol (AE3) {GLO}| market for | Alloc Rec, U		0.000226172	kg	0.0006	(5,5,2,2,2)
Alkylketene dimer sizing agent, for paper production {GLO}| market for | Alloc Rec, U		0.00240308	kg	0.0006	(5,5,2,2,2)
Dithiocarbamate-compound {GLO}| market for | Alloc Rec, U		9.89504e-05	kg	0.0006	(5,5,2,2,2)
Kaolin {GLO}| market for | Alloc Rec, U		0.000749196	kg	0.0006	(5,5,2,2,2)
Steel, chromium steel 18/8 {GLO}| market for | Alloc Rec, U		7.06788e-05	kg	0.0006	(5,5,2,2,2)
Core board {GLO}| market for | Alloc Rec, U		0.00346326	kg	0.0006	(5,5,2,2,2)
Maize starch {GLO}| market for | Alloc Rec, U		0.0399335	kg	0.0006	(5,5,2,2,2)
Chemical, organic {GLO}| market for | Alloc Rec, U		0.000918825	kg	0.0006	(5,5,2,2,2)
Packaging film, low density polyethylene {GLO}| market for | Alloc Rec, U		2.82715e-05	kg	0.0006	(5,5,2,2,2)
Lubricating oil {GLO}| market for | Alloc Rec, U		0.000325123	kg	0.0006	(5,5,2,2,2)
Retention aid, for paper production {GLO}| market for | Alloc Rec, U		0.00199314	kg	0.0006	(5,5,2,2,2)
Triazine-compound, unspecified {GLO}| market for | Alloc Rec, U		9.89504e-05	kg	0.0006	(5,5,2,2,2)
Sodium hydroxide, without water, in 50% solution state {GLO}| market for | Alloc Rec, U		0.000310987	kg	0.0006	(5,5,2,2,2)
Pitch despergents, in paper production {GLO}| market for | Alloc Rec, U		0.000339258	kg	0.0006	(5,5,2,2,2)
Electricity, medium voltage {AT}| market for | Alloc Rec, U		0.386861	kWh	0.0006	(1,3,1,3,2)
Heat, district or industrial, other than natural gas {RER}| market group for | Alloc Rec, U		5.78102	MJ	0.0006	(1,3,1,3,2)
Wastewater from soft fibreboard production {RoW}| treatment of, capacity 5E9l/year | Alloc Rec, U		-0.00306569	m3	0.0006	(1,3,1,1,4)
substitution of linerboard from primary production						53
Short description of process	Substitution of linerboard from primary production (so-called kraftliner)
Functional Unit	1 kg of linerboard from primary fibers
Chapter with further description in SI	1.4.3.
Inputs	subcompartment	amount	unit	basic uncertainty	Pedigree Matrix	Comments
Linerboard {RER}| production, kraftliner | Alloc Rec, U		-1	kg			53

## Sheet: ferrous metals
collection of waste tinplate and aluminum CH						40
Short description of process	Collection of waste tinplate, ferrous metals and aluminum from households in Switzerland. The activity describes the transport to the sorting facility.
Functional Unit	1 kg of scrap metal at household
Chapter with further description in SI	1.5.
Aluminum, ferrous metals and tinplate are collected mixed, the same inventory was therefore used.	See inventory for tinplate
sorting of waste tinplate and aluminum CH						42
Short description of process	Sorting of waste tinplate, ferrous metals and aluminum from residues and from each other, yielding individual material fractions for ferrous scrap and aluminum.
Functional Unit / Input of process	1 kg of scrap metal, collected
Chapter with further description in SI	1.5.
Aluminum, ferrous metals and tinplate are collected mixed and the sorting process describes the sorting of the metals from each other. The same inventory was therefore used for both metals.	See inventory for tinplate
transport of ferrous metals from CH to RER						41
Short description of process	Collection of 1 kg of waste tinplate and exporting the material to recycling process in Europe (600 km by lorry added to collection in Switzerland)
Functional Unit	1 kg of scrap metal, collected and sorted
Chapter with further description in SI	1.5.
Transport for export is assumed equal as for tinplate (fractions are mostly exported mixed).	See inventory for tinplate
recycling of ferrous scrap to low-alloyed steel in EAF CH						47
Short description of process	Recycling of ferrous scrap in electric arc furnace in Switzerland, producing low-alloyed electric carbon steel. The acitivty starts when scrap arrives at the recycling facility and ends with billets produced.
Functional Unit / Input into process	1 kg of ferrous scrap, collected and sorted
Chapter with further description	1.5.
Output of process	0.88 kg secondary steel (billets)
	all other outputs included in the inventory (see below)
Inputs	subcompartment	amount	unit	basic uncertainty	Pedigree Matrix	Comments
Anode, for metal electrolysis {GLO}| market for | Alloc Rec, U		0.0016	kg	0.0006	(2, 2, 1, 1, 1)
Electric arc furnace converter {GLO}| market for | Alloc Rec, U		4e-11	p	0.3	(4, 5, 5, 5, 5)
Oxygen, liquid {RER}| market for | Alloc Rec, U		0.0354571	kg	0.0006	(2, 2, 1, 1, 1)
Refractory, basic, packed {GLO}| market for | Alloc Rec, U		0.0101167	kg	0.0006	(2, 2, 1, 1, 1)
Iron scrap, sorted, pressed {GLO}| market for | Alloc Rec, U		1.04421	kg	0.0006	(2, 2, 1, 1, 1)
Quicklime, in pieces, loose {GLO}| market for | Alloc Rec, U		0.0449416	kg	0.0006	(2, 2, 1, 1, 1)
Natural gas, high pressure {Europe without Switzerland}| market group for | Alloc Rec, U		0	m3	0.0006	(2, 2, 1, 1, 1)
Natural gas, high pressure {CH}| market for | Alloc Rec, U		0.0195385	m3	0.0006	(2, 2, 1, 1, 1)
Hard coal {PL}| market for | Alloc Rec, U		0.0129491	kg	0.0006	(2, 2, 1, 1, 1)
Hard coal {WEU}| market for | Alloc Rec, U		0.00240892	kg	0.0006	(2, 2, 1, 1, 1)
Electricity, medium voltage {CH}| market for | Alloc Rec, U		0.420223	kWh	0.0006	(2, 2, 1, 1, 1)
Ferromanganese, high-coal, 74.5% Mn {RER}| production | Alloc Rec, U		0.010856	kg	0.0006	(2, 2, 1, 1, 1)
Aluminium, cast alloy {GLO}| market for | Alloc Rec, U		0.00121938	kg	0.0006	(2, 2, 1, 1, 1)
Diesel {CH}| market for | Alloc Rec, U		0.0101686	kWh	0.0006	(2, 2, 1, 1, 1)
Ferrosilicon {GLO}| market for | Alloc Rec, U		0.00412652	kg	0.0006	(2, 2, 1, 1, 1)
Hydrochloric acid, without water, in 30% solution state {RER}| market for | Alloc Rec, U		0.000138789	kg	0.0006	(2, 2, 1, 1, 1)
Sulfuric acid {RER}| production | Alloc Rec, U		7.58139e-05	kg	0.0006	(2, 2, 1, 1, 1)
Chemical, inorganic {GLO}| market for chemicals, inorganic | Alloc Rec, U		2.04478e-05	kg	0.0006	(2, 2, 1, 1, 1)
Waste to treatment
Dust, unalloyed electric arc furnace steel {CH}| treatment of, residual material landfill | Alloc Rec, U		0.0150083	kg	0.0006	(2, 2, 1, 1, 1)
Inert waste, for final disposal {GLO}| market for | Alloc Rec, U		0.0169417	kg	0.0006	(2, 2, 1, 1, 1)
Wood chips, from post-consumer wood, measured as dry mass {CH}| treatment of waste wood, post-consumer, sorting and shredding | Alloc Rec, U		0.000166624	kg	0.0006	(2, 2, 1, 1, 1)
dummy - slag from electric arc furnace (recycled as gravel)		0.160165	kg	0.0006	(2, 2, 1, 1, 1)
dummy - used refractory (recycled)		0.00103004	kg	0.0006	(2, 2, 1, 1, 1)
dummy - debris (separation of metals which are sent to recycling, rest landfilled)		0.00600755	kg	0.0006	(2, 2, 1, 1, 1)
dummy - tinder (treatment unknown)		0.00180083	kg	0.0006	(2, 2, 1, 1, 1)
Emissions to air
Hydrogen fluoride	air	0	kg	0	(2, 2, 1, 1, 1)
Zinc	air	8.13277e-06	kg	0.65	(2, 2, 1, 1, 1)
Lead	air	5.52889e-07	kg	0.65	(2, 2, 1, 1, 1)
Carbon monoxide, fossil	air	0.000461486	kg	0.65	(2, 2, 1, 1, 1)
Particulates, > 2.5 um, and < 10um	air	7.99053e-06	kg	0.12	(2, 2, 1, 1, 1)
Benzene	air	0	kg	0.04	(2, 2, 1, 1, 1)
Mercury	air	8.93711e-08	kg	0.65	(2, 2, 1, 1, 1)
Nitrogen oxides	air	8.20729e-05	kg	0.04	(2, 2, 1, 1, 1)
Sulfur dioxide	air	2.1343e-06	kg	0.0006	(2, 2, 1, 1, 1)
Hydrocarbons, aromatic	air	0	kg	0.04	(2, 2, 1, 1, 1)
Chromium	air	3.33248e-08	kg	0.65	(2, 2, 1, 1, 1)
Water/m3	air	0	m3	0.04	(2, 2, 1, 1, 1)
Benzene, hexachloro-	air	0	kg	0.04	(2, 2, 1, 1, 1)
Particulates, < 2.5 um	air	7.99053e-06	kg	0.3	(2, 2, 1, 1, 1)
Hydrogen chloride	air	6.40745e-07	kg	0.04	(2, 2, 1, 1, 1)
Copper	air	4.69577e-08	kg	0.65	(2, 2, 1, 1, 1)
PAH, polycyclic aromatic hydrocarbons	air	1.28755e-07	kg	0.3	(2, 2, 1, 1, 1)
Nickel	air	3.02953e-09	kg	0.65	(2, 2, 1, 1, 1)
Particulates, > 10 um	air	2.82019e-06	kg	0.04	(2, 2, 1, 1, 1)
Cadmium	air	1.36329e-08	kg	0.65	(2, 2, 1, 1, 1)
Polychlorinated biphenyls	air	8.3312e-10	kg	0.04	(2, 2, 1, 1, 1)
Dioxin, 2,3,7,8 Tetrachlorodibenzo-p-	air	6.05905e-14	kg	0.04	(2, 2, 1, 1, 1)
Methane	air, urban air close to ground	2.28697e-05	kg	0.04	(2, 2, 1, 1, 1)
NMVOC, non-methane volatile organic compounds, unspecified origin	air, urban air close to ground	2.28699e-05	kg	0.04	(2, 2, 1, 1, 1)
Emissions to water
Cadmium, ion	water	1.81772e-10	kg	0.65	(2, 2, 1, 1, 1)
Copper, ion	water	8.93711e-08	kg	0.65	(2, 2, 1, 1, 1)
Mercury	water	3.63543e-10	kg	0.65	(2, 2, 1, 1, 1)
Nickel, ion	water	3.63543e-09	kg	0.65	(2, 2, 1, 1, 1)
Lead	water	1.81772e-08	kg	0.65	(2, 2, 1, 1, 1)
Zinc, ion	water	2.98408e-07	kg	0.65	(2, 2, 1, 1, 1)
Water, RER	water	8.4977e-05	m3	0	(2, 2, 1, 1, 1)
Resources
Water, cooling, unspecified natural origin, RER	in water	0.00084977	m3	0.0006	(2, 2, 1, 1, 1)
recycling of ferrous scrap to low-alloyed steel in EAF RER						48
Short description of process	Recycling of ferrous scrap in electric arc furnace in Europe producing low-alloyed electric carbon steel. The acitivty starts when scrap arrives at the recycling facility and ends with billets produced.
Functional Unit / Input into process	1 kg of ferrous scrap, collected and sorted
Chapter with further description	1.5.
Output of process	0.88 kg secondary steel (billets)
	all other outputs included in the inventory
Inputs	subcompartment	amount	unit	basic uncertainty	Pedigree Matrix	Comments
Steel, low-alloyed {RER}| steel production, electric, low-alloyed | Alloc Rec, U		1	kg	0.0006	(4, 5, 3, 1, 3)	Ecoinvent v3.3 process
Iron scrap, sorted, pressed {GLO}| market for | Alloc Rec, U		-1.105	kg	0.0006	(4, 5, 2, 1, 4)	Excluded from Inventory as this waste flow is considered in mass flow analysis.
Slag, unalloyed electric arc furnace steel {GLO}| market for | Alloc Rec, U		0.0928	kg	0.0006	(4, 5, 2, 1, 4)	Excluded from Inventory as this waste flow is considered in mass flow analysis. Modeled with negative FU in ecoinvent v3.3, therefore positive sign.
substitution of primary steel from converter						49
Short description of process	Substitution of low-alloyed steel from blast-furnace, oxygen furnace route (primary production).
Functional Unit	1 kg of low-alloyed primary steel
Chapter with further description in SI	1.5.
Inputs	subcompartment	amount	unit	basic uncertainty	Pedigree Matrix	Comments
Steel, low-alloyed {RER}| steel production, converter, low-alloyed | Alloc Rec, U		-1	kg

## Sheet: tinplate
collection of waste tinplate and aluminum CH						40
Short description of process	Collection of waste tinplate, ferrous metals and aluminum from households in Switzerland. The activity describes the transport to the sorting facility.
Functional Unit	1 kg of scrap metal at household
Chapter with further description in SI	1.5.1.
Inputs	subcompartment	amount	unit	basic uncertainty	Pedigree Matrix	Comments
Transport, freight train {CH}| electricity | Alloc Rec, U		0.115385	tkm	0.12	(1,2,2,2,1)
Transport, freight, lorry >32 metric ton, EURO4 {RER}| transport, freight, lorry >32 metric ton, EURO4 | Alloc Rec, U		0.0494505	tkm	0.12	(1,2,2,2,1)
collection of waste tinplate and aluminum and export CH						41
Short description of process	Collection of 1 kg of waste tinplate and exporting the material to recycling process in Europe (600 km by lorry added to collection in Switzerland)
Functional Unit	1 kg of waste tinplate, collected and exported
Chapter with further description in SI	1.5.1.
Inputs	subcompartment	amount	unit	basic uncertainty	Pedigree Matrix	Comments
Transport, freight train {CH}| electricity | Alloc Rec, U		0.115385	tkm	0.12	(1,2,2,2,1)
Transport, freight, lorry >32 metric ton, EURO4 {RER}| transport, freight, lorry >32 metric ton, EURO4 | Alloc Rec, U		0.649451	tkm	0.12	(1,2,2,2,1)
sorting of waste tinplate and aluminum CH						42
Short description of process	Sorting of waste tinplate, ferrous metals and aluminum from residues and from each other in Switzerland, yielding individual material fractions for ferrous scrap and aluminum.
Functional Unit / Input into process	1 kg of scrap metal, collected
Chapter with further description	1.5.1.
Output of process	Sorting of aluminum: 0.98 kg aluminum, collected, sorted + 0.02 kg residues to be sent to municipal solid waste incineration
	Sorting of tinplate: 0.96 kg of tinplate, collected, sorted + 0.04 kg residues to be sent to municipal solid waste incineration
	Sorting of ferrous scrap (from households): 0.96 kg of ferrous scrap, collected, sorted + 0.04 kg residues to be sent to municipal solid waste incineration
Inputs	subcompartment	amount	unit	basic uncertainty	Pedigree Matrix	Comments
Waste preparation facility {CH}| construction | Alloc Rec, U - Carbotech		2e-09	p	0.65	(1,1,5,1,1)	Separately provided, new inventory for Switzerland was used.
Electricity, medium voltage {CH}| market for | Alloc Rec, U		0.01	kWh	0.65	(1,1,5,1,1)
Diesel, burned in building machine {GLO}| market for | Alloc Rec, U		0.01728	MJ	0.65	(1,1,5,1,1)
sorting of waste tinplate and aluminum RER						43
Short description of process	Sorting of waste tinplate, ferrous metals and aluminum from residues and from each other in Europe, yielding individual material fractions for ferrous scrap and aluminum.
Functional Unit / Input into process	1 kg of scrap metal, collected
Chapter with further description	1.5.1.
Output of process	Sorting of aluminum: 0.98 kg aluminum, collected, sorted + 0.02 kg residues to be sent to municipal solid waste incineration
	Sorting of tinplate: 0.96 kg of tinplate, collected, sorted + 0.04 kg residues to be sent to municipal solid waste incineration
	Sorting of ferrous scrap (from households): 0.96 kg of ferrous scrap, collected, sorted + 0.04 kg residues to be sent to municipal solid waste incineration
Inputs	subcompartment	amount	unit	basic uncertainty	Pedigree Matrix	Comments
Waste preparation facility {CH}| construction | Alloc Rec, U - Carbotech		2e-09	p	0.65	(1,1,5,1,1)	Separately provided, new inventory for Switzerland was used.
Electricity, medium voltage {Europe without Switzerland}| market group for | Alloc Rec, U		0.01	kWh	0.65	(1,1,5,1,1)
Diesel, burned in building machine {GLO}| market for | Alloc Rec, U		0.01728	MJ	0.65	(1,1,5,1,1)
detinning of waste tinplate CH						44
Short description of process	Detinning of tinplate to recover tin concentrate. The activity starts when scrap is received at detinning facility and ends with tin concentrate and black plate, which are then sent to upgrading and ferrous scrap recycling, respectively.
Functional Unit	1 kg of scrap metal, collected and sorted
Chapter with further description in SI	1.5.1.
Due to confidentiality reasons, the inventory cannot be provided.
tin production from concentrate RER						45
Short description of process	Production of secondary tin (99% pure) from concentrate recovered from detinning process in Europe.
Functional Unit / Input into process	1 kg of tin concentrate from detinning in Switzerland.
Chapter with further description	1.5.1.
Output of process	0.85 kg secondary tin (99% pure)
	(0.15 kg sludge - treatment included in dataset)
Inputs	subcompartment	amount	unit	basic uncertainty	Pedigree Matrix	Comments
tin, 85%, secondary, {CH} | production | Alloc Rec U - carbotech		1	kg	0.0006	(2,1,1,1,2)	Excluded from inventory as input is modeled separately.
Transport, freight, lorry >32 metric ton, EURO4 {RER}| transport, freight, lorry >32 metric ton, EURO4 | Alloc Rec, U		0.75225	tkm	0.12	(4,4,2,4,3)
Electricity, medium voltage {UCTE}| market group for | Alloc Rec, U		2.36111	kWh	0.0006	(5,2,2,2,4)
Heat, district or industrial, other than natural gas {Europe without Switzerland}| heat production, light fuel oil, at industrial furnace 1MW | Alloc Rec, U		8.5	MJ	0.0006	(5,2,3,2,4)
Waste preparation facility {CH}| construction | Alloc Rec, U - Carbotech		1.7e-09	p	0.3	(3,5,2,4,1)	Separately provided, new inventory for Switzerland was used.
Sludge, NaCl electrolysis {CH}| treatment of sludge, NaCl electrolysis, residual material landfill | Alloc Rec, U		0.153	kg	0.0006	(5,3,3,4,4)	Modeled with negative FU in ecoinvent v3.3, therefore positive sign.
recycling of black plate to low-alloyed steel in EAF CH						47
Short description of process	Recycling of black plate in electric arc furnace in Switzerland, producing low-alloyed electric carbon steel. The acitivty starts when scrap arrives at the recycling facility and ends with billets produced.
Functional Unit	1 kg of black plate form detinning process
Chapter with further description in SI	1.5.1.
Black plate enters the normal recycling process for ferrous scrap.	See inventory:	47
substitution of primary tin						46
Short description of process	Substitution of primary tin from European market
Functional Unit	1 kg of tin
Chapter with further description in SI	1.5.1.
Inputs	subcompartment	amount	unit	basic uncertainty	Pedigree Matrix	Comments
Tin {RER}| production | Alloc Rec, U		-1	kg
substitution of primary steel from converter						49
Short description of process	Substitution of low-alloyed steel from blast-furnace, oxygen furnace route (primary production).
Functional Unit	1 kg of low-alloyed primary steel
Chapter with further description in SI	1.5.1.
Substitution of low-alloyed steel from converter route, equal to ferrous metal recycling.	See inventory:	49

## Sheet: aluminum
collection of waste tinplate and aluminum (mixed) CH						40
Short description of process	Collection of waste tinplate, ferrous metals and aluminum from households in Switzerland. The activity describes the transport to the sorting facility.
Functional Unit	1 kg of scrap metal at household
Chapter with further description in SI	1.5.3.
Aluminum, ferrous metals and tinplate are collected mixed, the same inventory was therefore used.	See inventory for tinplate
sorting of waste tinplate and aluminum CH						42
Short description of process	Sorting of waste tinplate, ferrous metals and aluminum from residues and from each other, yielding individual material fractions for ferrous scrap and aluminum.
Functional Unit	1 kg of scrap metal, collected
Chapter with further description in SI	1.5.3.
Aluminum, ferrous metals and tinplate are collected mixed and the sorting process describes the sorting of the metals from each other. The same inventory was therefore used for both metals.	See inventory for tinplate
sorting of waste tinplate and aluminum RER						43
Short description of process	Sorting of waste tinplate, ferrous metals and aluminum from residues and from each other in Europe, yielding individual material fractions for ferrous scrap and aluminum.
Functional Unit	1 kg of scrap metal, collected
Chapter with further description in SI	1.5.3.
Aluminum, ferrous metals and tinplate are collected mixed and the sorting process describes the sorting of the metals from each other. The same inventory was therefore used for both metals.	See inventory for tinplate
remelting of sorted aluminum to cast aluminum RER						36
Short description of process	Recycling of aluminum to cast aluminum in Europe. The activity starts when scrap is received by recycling facility and ends when cast aluminum is ready for further processing. The input and pretreatment of aluminum scrap is excluded.
Functional Unit / Input into process	1 kg of waste aluminum, collected and sorted, input into recycling process
Chapter with further description	1.5.3.
Output of process	0.94 kg secondary aluminum
	0.06 kg mixed residues (assumed to go to waste incineration)
Inputs	subcompartment	amount	unit	basic uncertainty	Pedigree Matrix	Comments
Aluminium, cast alloy {RER}| treatment of aluminium scrap, post-consumer, prepared for recycling, at refiner | Alloc Rec, U		1	kg	0.0006	(4, 5, 3, 1, 3)	ecoinvent process
Aluminium scrap, post-consumer, prepared for melting {GLO}| market for | Alloc Rec, U		-1.03023	kg	0.0006	(4, 5, 2, 1, 4)	Excluded from Inventory as this waste flow is considered in mass flow analysis
Iron scrap, unsorted {GLO}| iron scrap, unsorted, Recycled Content cut-off | Alloc Rec, U		0.00166175	kg	0.0006	(4, 5, 2, 1, 4)	Excluded from Inventory as this waste flow is considered in mass flow analysis. Modeled with negative FU in ecoinvent v3.3, therefore positive sign.
remelting of sorted used beverage cans to wrought aluminum RER						37
Short description of process	Recycling of used beverage cans to wrought aluminum in Europe. The activity starts when scrap is received by recycling facility and ends when cast aluminum is ready for further processing. The input and pretreatment of aluminum scrap is excluded.
Functional Unit / Input into process	1 kg of waste aluminum, collected and sorted, input into recycling process
Chapter with further description	1.5.3.
Output of process	0.94 kg secondary aluminum
	0.06 kg mixed residues (assumed to go to waste incineration)
Inputs	subcompartment	amount	unit	basic uncertainty	Pedigree Matrix	Comments
Aluminium, wrought alloy {RER}| treatment of aluminium scrap, post-consumer, prepared for recycling, at remelter | Alloc Rec, U		1	kg	0.0006	(4, 5, 3, 1, 3)	ecoinvent process
Aluminium scrap, post-consumer, prepared for melting {GLO}| market for | Alloc Rec, U		-1.009	kg	0.0006	(4, 5, 2, 1, 4)	Excluded from Inventory as this waste flow is considered in mass flow analysis
substitution of primary wrought aluminum from UBC						38
Short description of process	Substitution of primary cast aluminum
Functional Unit	1 kg of primary aluminum
Chapter with further description in SI	1.5.3.
Inputs	subcompartment	amount	unit	basic uncertainty	Pedigree Matrix	Comments
Aluminium, wrought alloy {GLO}| aluminium ingot, primary, to market | Alloc Rec, U		-1	kg			38
substitution of cast aluminum from mixed post-consumer aluminum						39
Short description of process	Substitution of primary wrought aluminum
Functional Unit	1 kg of primary aluminum
Chapter with further description in SI	1.5.3.
Inputs	subcompartment	amount	unit	basic uncertainty	Pedigree Matrix	Comments
Aluminium, cast alloy {GLO}| aluminium ingot, primary, to market | Alloc Rec, U		-1	kg			39

[truncated: 5 more sheets: glass, waste preparation facility, MSWI, Compositon MSW fractions, cement kiln]
